# Supplementary material for: Potential Diagnostic Value of the Peripheral Blood Mononuclear Cell Transcriptome From Cattle With Bovine Tuberculosis
Source: Front Vet Sci. 2020 May 27;7:295. doi: 10.3389/fvets.2020.00295 (PMC7266948; doi:10.3389/fvets.2020.00295)
Supplement: Supplementary file 2 [file Table_2.XLS]

## Sheet: unstimulated bTB PCR-P vs HC
DEGs between bTB PCR-P and HC cattle (unstimulated)
HC	PCR-P	Expr Log Ratio	Expr p-value	Expr False Discovery Rate (q-value)	ID	Symbol	Entrez Gene Name	Location	Type(s)	Drug(s)
21.023	1.273	-4.046	5e-05	0.00512	ENSBTAG00000013235	TINAGL1	tubulointerstitial nephritis antigen like 1	Extracellular Space	transporter
1.447	0.14	-3.372	5e-05	0.00512	ENSBTAG00000019741	C3AR1	complement C3a receptor 1	Plasma Membrane	G-protein coupled receptor
33.436	4.023	-3.055	5e-05	0.00512	ENSBTAG00000010433	SAA1	serum amyloid A1	Extracellular Space	transporter
1.454	0.186	-2.964	0.0001	0.00865	ENSBTAG00000012229	Gm1110	predicted gene 1110	Other	other
67.802	8.761	-2.952	5e-05	0.00512	ENSBTAG00000015407	IL22	interleukin 22	Extracellular Space	cytokine
1.37	0.202	-2.764	0.0006	0.0279	ENSBTAG00000032007	LRP11	LDL receptor related protein 11	Other	other
9.683	1.729	-2.485	5e-05	0.00512	ENSBTAG00000011824	OGN	osteoglycin	Extracellular Space	growth factor
0.955	0.177	-2.433	0.001	0.0401	ENSBTAG00000007423	TNFRSF11B	TNF receptor superfamily member 11b	Plasma Membrane	transmembrane receptor
0.649	0.13	-2.32	0.0006	0.0279	ENSBTAG00000043991	SLIT1	slit guidance ligand 1	Extracellular Space	other
35.662	7.339	-2.281	5e-05	0.00512	ENSBTAG00000005260	SPP1	secreted phosphoprotein 1	Extracellular Space	cytokine
16.875	3.613	-2.224	5e-05	0.00512	ENSBTAG00000004261	SPON2	spondin 2	Extracellular Space	other
152.121	33.188	-2.196	5e-05	0.00512	ENSBTAG00000002135	CD69	CD69 molecule	Plasma Membrane	transmembrane receptor
19.416	4.276	-2.183	5e-05	0.00512	ENSBTAG00000010238	LTB4R	leukotriene B4 receptor	Plasma Membrane	G-protein coupled receptor	etalocib
7.257	1.65	-2.137	0.0006	0.0279	ENSBTAG00000016698	SLAMF8	SLAM family member 8	Extracellular Space	other
37.84	8.89	-2.09	5e-05	0.00512	ENSBTAG00000036154	TARP	TCR gamma alternate reading frame protein	Cytoplasm	other
196.85	46.592	-2.079	5e-05	0.00512	ENSBTAG00000002150	IL17A	interleukin 17A	Extracellular Space	cytokine	secukinumab, ixekizumab
8.754	2.162	-2.018	0.00015	0.0115	ENSBTAG00000026779	LYZ	lysozyme	Extracellular Space	enzyme
4.84	1.216	-1.993	5e-05	0.00512	ENSBTAG00000021830	ENPP1	ectonucleotide pyrophosphatase/phosphodiesterase 1	Plasma Membrane	enzyme
13.411	3.773	-1.83	5e-05	0.00512	ENSBTAG00000014861	SLC20A2	solute carrier family 20 member 2	Plasma Membrane	transporter
2.331	0.676	-1.786	0.00025	0.0159	ENSBTAG00000020374	THSD1	thrombospondin type 1 domain containing 1	Extracellular Space	other
4.763	1.482	-1.685	5e-05	0.00512	ENSBTAG00000014405	OSBPL6	oxysterol binding protein like 6	Cytoplasm	transporter
29.148	9.148	-1.672	5e-05	0.00512	ENSBTAG00000048122	CFD	complement factor D	Extracellular Space	peptidase
2.276	0.715	-1.671	0.00025	0.0159	ENSBTAG00000003777	TIE1	tyrosine kinase with immunoglobulin like and EGF like domains 1	Plasma Membrane	kinase
5.091	1.616	-1.655	5e-05	0.00512	ENSBTAG00000011981	MYBL1	MYB proto-oncogene like 1	Nucleus	transcription regulator
7.433	2.411	-1.624	0.00015	0.0115	ENSBTAG00000009873	NRN1	neuritin 1	Cytoplasm	other
79.406	26.451	-1.586	5e-05	0.00512	ENSBTAG00000016061	RSAD2	radical S-adenosyl methionine domain containing 2	Cytoplasm	enzyme
7.419	2.584	-1.522	5e-05	0.00512	ENSBTAG00000007635	PLCL1	phospholipase C like 1	Cytoplasm	enzyme	quinacrine
1.941	0.694	-1.483	0.0001	0.00865	ENSBTAG00000008817	LAMA4	laminin subunit alpha 4	Extracellular Space	enzyme
198.441	71.787	-1.467	5e-05	0.00512	ENSBTAG00000047379	CYP3A4	cytochrome P450 family 3 subfamily A member 4	Cytoplasm	enzyme	cobicistat, cobicistat/elvitegravir/emtricitabine/tenofovir disoproxil, atazanavir/cobicistat, cobicistat/darunavir, ketoconazole
48.857	17.679	-1.467	5e-05	0.00512	ENSBTAG00000027676	IL18BP	interleukin 18 binding protein	Extracellular Space	other
6.259	2.275	-1.46	0.00015	0.0115	ENSBTAG00000007424	LIF	leukemia inhibitory factor	Extracellular Space	cytokine
4.602	1.688	-1.447	0.00015	0.0115	ENSBTAG00000019839	LTBP1	latent transforming growth factor beta binding protein 1	Extracellular Space	other
10.06	3.831	-1.393	0.0002	0.0139	ENSBTAG00000007558	IL9R	interleukin 9 receptor	Plasma Membrane	transmembrane receptor
11.144	4.517	-1.303	0.0006	0.0279	ENSBTAG00000000977	CADM1	cell adhesion molecule 1	Plasma Membrane	other
2.647	1.133	-1.224	0.00075	0.0324	ENSBTAG00000005356	ST5	suppression of tumorigenicity 5	Cytoplasm	enzyme
3.523	1.512	-1.221	0.0002	0.0139	ENSBTAG00000019187	ZNF462	zinc finger protein 462	Nucleus	other
96.084	41.779	-1.202	5e-05	0.00512	ENSBTAG00000015060	GBP5	guanylate binding protein 5	Plasma Membrane	enzyme
17.437	7.592	-1.2	5e-05	0.00512	ENSBTAG00000039922	ARAP2	ArfGAP with RhoGAP domain, ankyrin repeat and PH domain 2	Cytoplasm	other
337.244	147.222	-1.196	0.0003	0.0177	ENSBTAG00000020199	F2R	coagulation factor II thrombin receptor	Plasma Membrane	G-protein coupled receptor	chrysalin, vorapaxar, PAR1 inhibitor, argatroban, bivalirudin
10.76	4.71	-1.192	0.00035	0.0197	ENSBTAG00000003636	LIPA	lipase A, lysosomal acid type	Cytoplasm	enzyme
285.516	125.289	-1.188	5e-05	0.00512	ENSBTAG00000032481	DAPL1	death associated protein like 1	Other	other
36.984	16.285	-1.183	0.00105	0.0411	ENSBTAG00000007450	C2	complement C2	Extracellular Space	peptidase
94.546	41.821	-1.177	0.00015	0.0115	ENSBTAG00000017468	NUCB2	nucleobindin 2	Nucleus	other
21.923	9.792	-1.163	5e-05	0.00512	ENSBTAG00000021636	GPR155	G protein-coupled receptor 155	Plasma Membrane	G-protein coupled receptor
35.633	15.988	-1.156	5e-05	0.00512	ENSBTAG00000008132	SOX13	SRY-box 13	Nucleus	transcription regulator
26.836	12.131	-1.145	5e-05	0.00512	ENSBTAG00000019272	LPCAT2	lysophosphatidylcholine acyltransferase 2	Cytoplasm	enzyme
8.034	3.673	-1.129	0.00075	0.0324	ENSBTAG00000026768	TH	tyrosine hydroxylase	Cytoplasm	enzyme	tyrosine hydroxylase inhibitor, 5,6,7,8-tetrahydrobiopterin, alpha-methylparatyrosine
65.171	30.034	-1.118	0.0003	0.0177	ENSBTAG00000017593	TREM1	triggering receptor expressed on myeloid cells 1	Plasma Membrane	transmembrane receptor
8.019	3.726	-1.106	0.0014	0.0497	ENSBTAG00000017716	BEGAIN	brain enriched guanylate kinase associated	Nucleus	other
1.699	0.795	-1.095	0.00075	0.0324	ENSBTAG00000015405	DCHS1	dachsous cadherin-related 1	Plasma Membrane	other
63.045	29.543	-1.094	5e-05	0.00512	ENSBTAG00000006143	CREB3L1	cAMP responsive element binding protein 3 like 1	Nucleus	transcription regulator
7.954	3.751	-1.085	0.0003	0.0177	ENSBTAG00000009055	RNF144B	ring finger protein 144B	Cytoplasm	enzyme
66.564	31.463	-1.081	0.0002	0.0139	ENSBTAG00000014471	PALM2-AKAP2	PALM2-AKAP2 readthrough	Other	other
185.724	88.328	-1.072	0.00055	0.0268	ENSBTAG00000013125	PLAUR	plasminogen activator, urokinase receptor	Plasma Membrane	transmembrane receptor
14.205	6.76	-1.071	5e-05	0.00512	ENSBTAG00000020382	RIN2	Ras and Rab interactor 2	Cytoplasm	other
36.822	17.636	-1.062	0.0001	0.00865	ENSBTAG00000007881	IFIT1	interferon induced protein with tetratricopeptide repeats 1	Cytoplasm	other
27.474	13.211	-1.056	0.0002	0.0139	ENSBTAG00000020747	ASS1	argininosuccinate synthase 1	Cytoplasm	enzyme
32.598	15.677	-1.056	0.0001	0.00865	ENSBTAG00000019900	LNPEP	leucyl and cystinyl aminopeptidase	Cytoplasm	peptidase
26.229	12.616	-1.056	0.00015	0.0115	ENSBTAG00000020412	RAP2A	RAP2A, member of RAS oncogene family	Plasma Membrane	enzyme
32.954	15.858	-1.055	5e-05	0.00512	ENSBTAG00000012847	FAM129B	family with sequence similarity 129 member B	Cytoplasm	other
17.924	8.658	-1.05	0.0004	0.0218	ENSBTAG00000004476	ADHFE1	alcohol dehydrogenase, iron containing 1	Cytoplasm	enzyme
88.044	42.695	-1.044	0.00055	0.0268	ENSBTAG00000015579	TMEM160	transmembrane protein 160	Cytoplasm	other
128.875	62.647	-1.041	0.0004	0.0218	ENSBTAG00000016835	IL17F	interleukin 17F	Extracellular Space	cytokine
1204.77	585.733	-1.04	0.0002	0.0139	ENSBTAG00000023471	RPL36	ribosomal protein L36	Cytoplasm	other
35.915	17.627	-1.027	0.0001	0.00865	ENSBTAG00000018424	ACKR3	atypical chemokine receptor 3	Plasma Membrane	G-protein coupled receptor
144.431	70.929	-1.026	0.0005	0.0251	ENSBTAG00000009943	XCL1	X-C motif chemokine ligand 1	Extracellular Space	cytokine
373.58	184.156	-1.02	0.0006	0.0279	ENSBTAG00000002623	SAMSN1	SAM domain, SH3 domain and nuclear localization signals 1	Nucleus	other
33.256	16.455	-1.015	5e-05	0.00512	ENSBTAG00000000494	PDE4D	phosphodiesterase 4D	Cytoplasm	enzyme	dyphylline, nitroglycerin, caffeine/ergotamine, arofylline, tetomilast, L 869298, apremilast, anagrelide, cilomilast, milrinone, dipyridamole, L-826,141, ketotifen, roflumilast, tolbutamide, theophylline, pentoxifylline, caffeine
5.752	2.853	-1.012	0.0013	0.0479	ENSBTAG00000022155	FSTL1	follistatin like 1	Extracellular Space	other
68.08	34.038	-1	0.00015	0.0115	ENSBTAG00000001258	TMEM50B	transmembrane protein 50B	Plasma Membrane	other
20.801	10.408	-0.999	0.0005	0.0251	ENSBTAG00000011805	PLIN3	perilipin 3	Cytoplasm	other
22.921	11.506	-0.994	0.00025	0.0159	ENSBTAG00000007116	ARRDC3	arrestin domain containing 3	Plasma Membrane	other
41.598	20.923	-0.991	0.0001	0.00865	ENSBTAG00000019954	ABHD2	abhydrolase domain containing 2	Cytoplasm	enzyme
30.765	15.612	-0.979	5e-05	0.00512	ENSBTAG00000000672	FAM105A	family with sequence similarity 105 member A	Other	other
34.449	17.499	-0.977	0.0003	0.0177	ENSBTAG00000019552	PGRMC1	progesterone receptor membrane component 1	Plasma Membrane	transmembrane receptor
33.666	17.148	-0.973	0.00015	0.0115	ENSBTAG00000004953	ELK4	ELK4, ETS transcription factor	Nucleus	transcription regulator
30.887	15.927	-0.956	0.00065	0.0294	ENSBTAG00000001395	C21orf91	chromosome 21 open reading frame 91	Other	other
78.524	40.565	-0.953	5e-05	0.00512	ENSBTAG00000001414	KCTD12	potassium channel tetramerization domain containing 12	Plasma Membrane	ion channel
22.846	11.932	-0.937	0.00025	0.0159	ENSBTAG00000000897	IQGAP2	IQ motif containing GTPase activating protein 2	Cytoplasm	other
32.18	16.82	-0.936	0.00045	0.0236	ENSBTAG00000019315	PLA2G7	phospholipase A2 group VII	Extracellular Space	enzyme	darapladib
66.705	35.026	-0.929	0.00035	0.0197	ENSBTAG00000000979	SMIM19	small integral membrane protein 19	Nucleus	other
95.391	50.167	-0.927	0.0008	0.0342	ENSBTAG00000018994	TNFSF10	tumor necrosis factor superfamily member 10	Extracellular Space	cytokine
149.724	78.888	-0.924	0.0006	0.0279	ENSBTAG00000021965	SUB1	SUB1 homolog, transcriptional regulator	Nucleus	transcription regulator
90.344	47.787	-0.919	0.0005	0.0251	ENSBTAG00000021617	ZC3HAV1	zinc finger CCCH-type containing, antiviral 1	Plasma Membrane	other
55.507	29.493	-0.912	0.0002	0.0139	ENSBTAG00000004154	SKIL	SKI like proto-oncogene	Nucleus	transcription regulator
29.348	15.62	-0.91	0.00045	0.0236	ENSBTAG00000002902	ANO6	anoctamin 6	Plasma Membrane	ion channel
37.696	20.08	-0.909	0.0001	0.00865	ENSBTAG00000020865	PELI1	pellino E3 ubiquitin protein ligase 1	Cytoplasm	enzyme
57.724	30.819	-0.905	0.00035	0.0197	ENSBTAG00000013112	C5orf15	chromosome 5 open reading frame 15	Other	other
55.551	29.77	-0.9	0.0006	0.0279	ENSBTAG00000017243	GATA3	GATA binding protein 3	Nucleus	transcription regulator
27.054	14.493	-0.9	0.00035	0.0197	ENSBTAG00000009210	ZBTB44	zinc finger and BTB domain containing 44	Other	other
77.569	41.604	-0.899	0.0006	0.0279	ENSBTAG00000020536	HERC6	HECT and RLD domain containing E3 ubiquitin protein ligase family member 6	Cytoplasm	enzyme
57.767	31.093	-0.894	0.0014	0.0497	ENSBTAG00000047839	P2RY8	purinergic receptor P2Y8	Plasma Membrane	G-protein coupled receptor
70.149	37.74	-0.894	0.00045	0.0236	ENSBTAG00000012894	SAMD9	sterile alpha motif domain containing 9	Cytoplasm	other
134.021	72.398	-0.888	0.0005	0.0251	ENSBTAG00000016271	SNRPF	small nuclear ribonucleoprotein polypeptide F	Nucleus	other
107.681	59.013	-0.868	0.001	0.0401	ENSBTAG00000013454	TAB2	TGF-beta activated kinase 1/MAP3K7 binding protein 2	Cytoplasm	other
71.028	38.981	-0.866	0.00075	0.0324	ENSBTAG00000009663	YBX3	Y-box binding protein 3	Nucleus	transcription regulator
92.246	50.881	-0.858	0.0007	0.0314	ENSBTAG00000000806	ATAD1	ATPase family, AAA domain containing 1	Other	enzyme
368.503	205.134	-0.845	0.0005	0.0251	ENSBTAG00000048229	TPT1	tumor protein, translationally-controlled 1	Cytoplasm	other
197.19	109.899	-0.843	0.00105	0.0411	ENSBTAG00000021705	UFC1	ubiquitin-fold modifier conjugating enzyme 1	Cytoplasm	enzyme
74.598	41.632	-0.841	0.00075	0.0324	ENSBTAG00000014227	NDFIP2	Nedd4 family interacting protein 2	Cytoplasm	other
71.397	40.04	-0.834	0.00105	0.0411	ENSBTAG00000038500	GBP2	guanylate binding protein 2	Cytoplasm	enzyme
44.523	25.229	-0.819	0.00125	0.0473	ENSBTAG00000018427	NCK1	NCK adaptor protein 1	Cytoplasm	kinase
315.843	179.19	-0.818	0.0013	0.0479	ENSBTAG00000003535	DPM3	dolichyl-phosphate mannosyltransferase subunit 3	Cytoplasm	enzyme
67.284	38.935	-0.789	0.0014	0.0497	ENSBTAG00000019569	CD151	CD151 molecule (Raph blood group)	Plasma Membrane	other
13.564	23.798	0.811	0.0013	0.0479	ENSBTAG00000005838	ULK3	unc-51 like kinase 3	Cytoplasm	kinase
26.858	47.528	0.823	0.00075	0.0324	ENSBTAG00000007369	PDLIM2	PDZ and LIM domain 2	Cytoplasm	other
6.377	11.38	0.836	0.00105	0.0411	ENSBTAG00000020944	PIEZO1	piezo type mechanosensitive ion channel component 1	Cytoplasm	ion channel
44.042	79.083	0.845	0.0014	0.0497	ENSBTAG00000015511	FADS3	fatty acid desaturase 3	Plasma Membrane	enzyme
38.139	68.537	0.846	0.0014	0.0497	ENSBTAG00000004873	CCNL2	cyclin L2	Nucleus	other
35.597	64.438	0.856	0.001	0.0401	ENSBTAG00000001712	CMTM7	CKLF like MARVEL transmembrane domain containing 7	Extracellular Space	cytokine
12.05	21.88	0.861	0.0013	0.0479	ENSBTAG00000013996	SH3BP2	SH3 domain binding protein 2	Cytoplasm	other
45.69	83.144	0.864	0.0005	0.0251	ENSBTAG00000020294	PTPN6	protein tyrosine phosphatase, non-receptor type 6	Cytoplasm	phosphatase
24.949	45.607	0.87	0.0013	0.0479	ENSBTAG00000017951	POLD4	DNA polymerase delta 4, accessory subunit	Nucleus	enzyme
67.288	123.385	0.875	0.0012	0.046	ENSBTAG00000006780	NAPSA	napsin A aspartic peptidase	Extracellular Space	peptidase
25.414	47.221	0.894	0.00065	0.0294	ENSBTAG00000015889	CLCN7	chloride voltage-gated channel 7	Plasma Membrane	ion channel
9.809	18.23	0.894	0.0014	0.0497	ENSBTAG00000035958	RHOBTB2	Rho related BTB domain containing 2	Other	enzyme
14.886	28.145	0.919	0.0005	0.0251	ENSBTAG00000020350	DUSP2	dual specificity phosphatase 2	Nucleus	phosphatase
16.266	31.087	0.934	0.0003	0.0177	ENSBTAG00000020649	CIITA	class II major histocompatibility complex transactivator	Nucleus	transcription regulator
255.717	492.407	0.945	0.0003	0.0177	ENSBTAG00000006342	ATPIF1	ATPase inhibitory factor 1	Cytoplasm	other
5.78	11.138	0.946	0.0011	0.0429	ENSBTAG00000000462	CCDC102A	coiled-coil domain containing 102A	Other	other
6.114	11.782	0.946	0.00085	0.0361	ENSBTAG00000027924	SNX18	sorting nexin 18	Cytoplasm	transporter
53.925	104.035	0.948	0.0013	0.0479	ENSBTAG00000011358	IER3	immediate early response 3	Cytoplasm	other
8.398	16.254	0.953	0.0006	0.0279	ENSBTAG00000000357	PRAG1	PEAK1 related kinase activating pseudokinase 1	Nucleus	kinase
22.31	43.269	0.956	0.0003	0.0177	ENSBTAG00000018011	APOBR	apolipoprotein B receptor	Plasma Membrane	transmembrane receptor
25.985	50.441	0.957	0.00055	0.0268	ENSBTAG00000006360	CD180	CD180 molecule	Plasma Membrane	other
39.84	77.812	0.966	0.0002	0.0139	ENSBTAG00000018938	CDIP1	cell death inducing p53 target 1	Nucleus	other
14.471	28.287	0.967	0.0012	0.046	ENSBTAG00000002321	AMT	aminomethyltransferase	Cytoplasm	enzyme
27.916	54.669	0.97	0.00115	0.0445	ENSBTAG00000000902	OGT	O-linked N-acetylglucosamine (GlcNAc) transferase	Cytoplasm	enzyme
4.222	8.269	0.97	0.00095	0.0388	ENSBTAG00000013288	SUGP2	SURP and G-patch domain containing 2	Nucleus	other
5.945	11.671	0.973	0.0009	0.0373	ENSBTAG00000031267	SERPINB9	serpin family B member 9	Cytoplasm	other
6.531	12.951	0.988	0.00055	0.0268	ENSBTAG00000006223	THEMIS2	thymocyte selection associated family member 2	Other	other
47.851	95.262	0.993	0.00065	0.0294	ENSBTAG00000019913	DNPH1	2'-deoxynucleoside 5'-phosphate N-hydrolase 1	Nucleus	enzyme
5.521	10.99	0.993	0.00025	0.0159	ENSBTAG00000006998	RASGRP4	RAS guanyl releasing protein 4	Cytoplasm	other
20.417	40.752	0.997	0.0002	0.0139	ENSBTAG00000001662	EHD3	EH domain containing 3	Cytoplasm	other
4.585	9.199	1.005	0.0004	0.0218	ENSBTAG00000003245	BCAR3	breast cancer anti-estrogen resistance 3	Cytoplasm	other
28.558	57.315	1.005	5e-05	0.00512	ENSBTAG00000014798	CXCR3	C-X-C motif chemokine receptor 3	Plasma Membrane	G-protein coupled receptor
68.324	138.168	1.016	5e-05	0.00512	ENSBTAG00000018202	CYB561A3	cytochrome b561 family member A3	Cytoplasm	other
5.873	11.91	1.02	0.00135	0.0491	ENSBTAG00000017674	SCNN1D	sodium channel epithelial 1 delta subunit	Plasma Membrane	ion channel	hydrochlorothiazide/triamterene, amiloride, amiloride/hydrochlorothiazide, triamterene
15.207	30.854	1.021	0.00015	0.0115	ENSBTAG00000010502	SERTAD3	SERTA domain containing 3	Nucleus	transcription regulator
45.518	92.544	1.024	0.0001	0.00865	ENSBTAG00000003191	FSCN1	fascin actin-bundling protein 1	Cytoplasm	other
14.663	30.032	1.034	0.0003	0.0177	ENSBTAG00000002764	IGFLR1	IGF like family receptor 1	Plasma Membrane	other
2.464	5.053	1.036	0.0003	0.0177	ENSBTAG00000005464	ADCY6	adenylate cyclase 6	Plasma Membrane	enzyme
9.047	18.622	1.042	0.00025	0.0159	ENSBTAG00000011446	SEMA7A	semaphorin 7A (John Milton Hagen blood group)	Plasma Membrane	transmembrane receptor
91.765	189.603	1.047	0.00105	0.0411	ENSBTAG00000005128	VPREB3	pre-B lymphocyte 3	Cytoplasm	other
4.027	8.375	1.056	0.0001	0.00865	ENSBTAG00000008181	CHAF1A	chromatin assembly factor 1 subunit A	Nucleus	other
10.909	22.692	1.057	0.00015	0.0115	ENSBTAG00000011600	MAP3K8	mitogen-activated protein kinase kinase kinase 8	Cytoplasm	kinase
5.864	12.209	1.058	5e-05	0.00512	ENSBTAG00000021901	TRPM2	transient receptor potential cation channel subfamily M member 2	Plasma Membrane	ion channel
11.413	23.85	1.063	0.0001	0.00865	ENSBTAG00000020054	TNFRSF21	TNF receptor superfamily member 21	Plasma Membrane	transmembrane receptor
9.48	19.895	1.069	0.0002	0.0139	ENSBTAG00000007927	SLAMF1	signaling lymphocytic activation molecule family member 1	Plasma Membrane	transmembrane receptor
5.624	11.806	1.07	0.00045	0.0236	ENSBTAG00000016771	PLK2	polo like kinase 2	Nucleus	kinase
3.735	7.912	1.083	0.00075	0.0324	ENSBTAG00000000945	ATP2C2	ATPase secretory pathway Ca2+ transporting 2	Cytoplasm	enzyme
22.144	47.052	1.087	0.001	0.0401	ENSBTAG00000047996	IFITM10	interferon induced transmembrane protein 10	Other	other
9.664	20.652	1.096	5e-05	0.00512	ENSBTAG00000009064	CSF2RB	colony stimulating factor 2 receptor beta common subunit	Plasma Membrane	transmembrane receptor	sargramostim, EPO/sargramostim, rituximab/sargramostim
2.349	5.05	1.105	0.0003	0.0177	ENSBTAG00000003711	EPAS1	endothelial PAS domain protein 1	Nucleus	transcription regulator
14.321	30.945	1.112	0.00015	0.0115	ENSBTAG00000016704	SLC37A2	solute carrier family 37 member 2	Cytoplasm	transporter
4.729	10.29	1.122	0.0004	0.0218	ENSBTAG00000006572	CARD9	caspase recruitment domain family member 9	Cytoplasm	other
19.288	42.033	1.124	5e-05	0.00512	ENSBTAG00000014172	FGD2	FYVE, RhoGEF and PH domain containing 2	Cytoplasm	other
34.181	75.244	1.138	0.00015	0.0115	ENSBTAG00000011887	CD22	CD22 molecule	Plasma Membrane	transmembrane receptor	epratuzumab, BL22 immunotoxin, inotuzumab ozogamicin, combotox, RFB4-dgRTA, immunotoxin HA22
17.094	37.774	1.144	0.00035	0.0197	ENSBTAG00000023028	WDFY4	WDFY family member 4	Other	other
7.032	15.571	1.147	0.00095	0.0388	ENSBTAG00000013081	PSPH	phosphoserine phosphatase	Cytoplasm	phosphatase
47.828	106.06	1.149	0.00045	0.0236	ENSBTAG00000038128	HLA-DQA2	major histocompatibility complex, class II, DQ alpha 2	Plasma Membrane	transmembrane receptor
5.949	13.198	1.15	0.00025	0.0159	ENSBTAG00000002233	CPNE2	copine 2	Cytoplasm	other
5.334	11.88	1.155	0.0009	0.0373	ENSBTAG00000016998	ARL11	ADP ribosylation factor like GTPase 11	Other	other
7.956	17.727	1.156	0.00025	0.0159	ENSBTAG00000012829	EBI3	Epstein-Barr virus induced 3	Extracellular Space	cytokine
6.713	15.022	1.162	0.00015	0.0115	ENSBTAG00000000163	DDIT4	DNA damage inducible transcript 4	Cytoplasm	other
7.085	15.901	1.166	0.0002	0.0139	ENSBTAG00000009494	CBLC	Cbl proto-oncogene C	Nucleus	enzyme
23385.8	52979.6	1.18	0.00025	0.0159	ENSBTAG00000025666	RPS29	ribosomal protein S29	Cytoplasm	other
3.914	8.941	1.192	5e-05	0.00512	ENSBTAG00000018198	TLR9	toll like receptor 9	Plasma Membrane	transmembrane receptor	agatolimod, HYB-2055, GNKG168, SD-101, hydroxychloroquine
6.831	15.942	1.223	0.00065	0.0294	ENSBTAG00000034883	CCR4	C-C motif chemokine receptor 4	Plasma Membrane	G-protein coupled receptor	mogamulizumab
3.152	7.359	1.223	0.00025	0.0159	ENSBTAG00000010100	MED20	mediator complex subunit 20	Nucleus	transcription regulator
17.7	41.553	1.231	5e-05	0.00512	ENSBTAG00000022028	DERL3	derlin 3	Cytoplasm	other
5.362	12.633	1.236	5e-05	0.00512	ENSBTAG00000005997	ABCB1	ATP binding cassette subfamily B member 1	Plasma Membrane	transporter	dofequidar, tariquidar, OC 144-093, valspodar
6.343	15.153	1.256	5e-05	0.00512	ENSBTAG00000021273	SEMA4B	semaphorin 4B	Plasma Membrane	other
9.856	23.83	1.274	5e-05	0.00512	ENSBTAG00000016770	GAPT	GRB2 binding adaptor protein, transmembrane	Other	other
1.782	4.312	1.275	0.00025	0.0159	ENSBTAG00000006989	SEMA4F	ssemaphorin 4F	Plasma Membrane	other
30.509	74.53	1.289	5e-05	0.00512	ENSBTAG00000034159	FCRLA	Fc receptor like A	Plasma Membrane	other
3.522	8.654	1.297	5e-05	0.00512	ENSBTAG00000007783	MYBL2	MYB proto-oncogene like 2	Nucleus	transcription regulator
5.091	12.543	1.301	5e-05	0.00512	ENSBTAG00000016738	DTX1	deltex E3 ubiquitin ligase 1	Nucleus	transcription regulator
5.066	12.488	1.302	5e-05	0.00512	ENSBTAG00000012039	PHACTR1	phosphatase and actin regulator 1	Cytoplasm	other
12.52	30.958	1.306	0.0001	0.00865	ENSBTAG00000037775	TUBA1C	tubulin alpha 1c	Cytoplasm	other	epothilone B, colchicine/probenecid, larotaxel, eribulin, davunetide, vintafolide, milataxel, cevipabulin, gemcitabine/paclitaxel, docetaxel/prednisone, capecitabine/docetaxel, paclitaxel/trastuzumab, cyclophosphamide/prednisone/vincristine, docetaxel/hydrocortisone, cyclophosphamide/docetaxel, gemcitabine/vinorelbine, cyclophosphamide/daunorubicin/imatinib/prednisone/vincristine, cyclophosphamid…
4.741	11.752	1.31	0.00045	0.0236	ENSBTAG00000008462	FAM43A	family with sequence similarity 43 member A	Other	other
3.06	7.588	1.31	0.0001	0.00865	ENSBTAG00000002758	THBD	thrombomodulin	Plasma Membrane	transmembrane receptor
0.709	1.791	1.337	0.0012	0.046	ENSBTAG00000004488	MEI1	meiotic double-stranded break formation protein 1	Other	other
2.178	5.563	1.353	0.0002	0.0139	ENSBTAG00000016388	SLCO4A1	solute carrier organic anion transporter family member 4A1	Plasma Membrane	transporter
0.523	1.346	1.364	0.00105	0.0411	ENSBTAG00000011403	RUSC2	RUN and SH3 domain containing 2	Cytoplasm	other
5.134	13.407	1.385	5e-05	0.00512	ENSBTAG00000007268	F13A1	coagulation factor XIII A chain	Extracellular Space	enzyme
11.134	29.432	1.402	0.00095	0.0388	ENSBTAG00000024176	HIST1H2AA	histone cluster 1 H2A family member a	Nucleus	other
0.61	1.627	1.415	0.0009	0.0373	ENSBTAG00000012943	PPARGC1B	PPARG coactivator 1 beta	Nucleus	transcription regulator
11.072	29.547	1.416	5e-05	0.00512	ENSBTAG00000014380	MCM2	minichromosome maintenance complex component 2	Nucleus	enzyme
2.088	5.569	1.416	0.0002	0.0139	ENSBTAG00000002719	ORC1	origin recognition complex subunit 1	Nucleus	other
2.297	6.147	1.42	5e-05	0.00512	ENSBTAG00000001567	LRRK1	leucine rich repeat kinase 1	Cytoplasm	kinase
2.073	5.576	1.428	0.0003	0.0177	ENSBTAG00000002299	SEL1L3	SEL1L family member 3	Nucleus	other
0.642	1.824	1.507	5e-05	0.00512	ENSBTAG00000009655	TNS3	tensin 3	Plasma Membrane	phosphatase
1.242	3.575	1.526	5e-05	0.00512	ENSBTAG00000018975	KCNT1	potassium sodium-activated channel subfamily T member 1	Plasma Membrane	ion channel
4.172	12.159	1.543	0.0006	0.0279	ENSBTAG00000010057	GZMB	granzyme B	Cytoplasm	peptidase
7.422	21.793	1.554	5e-05	0.00512	ENSBTAG00000000964	FCRL5	Fc receptor like 5	Plasma Membrane	other
2.119	6.244	1.559	0.00035	0.0197	ENSBTAG00000030521	IER5L	immediate early response 5 like	Other	other
2.447	7.313	1.579	5e-05	0.00512	ENSBTAG00000012126	PNPLA7	patatin like phospholipase domain containing 7	Cytoplasm	enzyme
1.416	4.253	1.587	0.00025	0.0159	ENSBTAG00000013489	CYP27A1	cytochrome P450 family 27 subfamily A member 1	Cytoplasm	enzyme
9.033	27.275	1.594	0.00015	0.0115	ENSBTAG00000024177	HIST1H2BC	histone cluster 1 H2B family member c	Nucleus	other
0.861	2.607	1.598	0.0001	0.00865	ENSBTAG00000007490	SULF2	sulfatase 2	Plasma Membrane	enzyme
2.546	7.711	1.599	5e-05	0.00512	ENSBTAG00000008852	SIGLEC10	sialic acid binding Ig like lectin 10	Plasma Membrane	other
2.81	8.587	1.612	5e-05	0.00512	ENSBTAG00000021013	TUBB4A	tubulin beta 4A class IVa	Cytoplasm	other	epothilone B, colchicine/probenecid, larotaxel, ABT-751, eribulin, simotaxel, davunetide, vintafolide, milataxel, cevipabulin, gemcitabine/paclitaxel, docetaxel/prednisone, capecitabine/docetaxel, paclitaxel/trastuzumab, cyclophosphamide/prednisone/vincristine, docetaxel/hydrocortisone, cyclophosphamide/docetaxel, gemcitabine/vinorelbine, cyclophosphamide/daunorubicin/imatinib/prednisone/vincrist…
1.028	3.171	1.625	5e-05	0.00512	ENSBTAG00000019712	ST14	suppression of tumorigenicity 14	Plasma Membrane	peptidase
1.337	4.15	1.634	0.00035	0.0197	ENSBTAG00000031287	TMEM158	transmembrane protein 158 (gene/pseudogene)	Plasma Membrane	other
18.228	56.643	1.636	5e-05	0.00512	ENSBTAG00000015160	PLD4	phospholipase D family member 4	Extracellular Space	enzyme
0.988	3.117	1.657	5e-05	0.00512	ENSBTAG00000016124	PACSIN1	protein kinase C and casein kinase substrate in neurons 1	Cytoplasm	kinase
0.681	2.161	1.667	0.00095	0.0388	ENSBTAG00000021862	SLC27A3	solute carrier family 27 member 3	Cytoplasm	transporter
0.97	3.1	1.677	0.00055	0.0268	ENSBTAG00000008040	SPG20	spastic paraplegia 20 (Troyer syndrome)	Cytoplasm	other
9.662	31.007	1.682	5e-05	0.00512	ENSBTAG00000023611	ZBTB32	zinc finger and BTB domain containing 32	Nucleus	transcription regulator
1.923	6.198	1.688	5e-05	0.00512	ENSBTAG00000011971	NRP2	neuropilin 2	Plasma Membrane	kinase
100.417	326.57	1.701	5e-05	0.00512	ENSBTAG00000021378	S100A13	S100 calcium binding protein A13	Cytoplasm	other
2.037	6.668	1.711	5e-05	0.00512	ENSBTAG00000010927	CBFA2T3	CBFA2/RUNX1 translocation partner 3	Nucleus	transcription regulator
0.192	0.631	1.718	0.00125	0.0473	ENSBTAG00000019278	KNTC1	kinetochore associated 1	Nucleus	other
2.099	7.072	1.752	5e-05	0.00512	ENSBTAG00000008216	RRM2	ribonucleotide reductase regulatory subunit M2	Nucleus	enzyme	cytarabine/fludarabine phosphate, bortezomib/cladribine/rituximab, gemcitabine/paclitaxel, cyclophosphamide/fludarabine phosphate/rituximab, cladribine/cytarabine/daunorubicin, gemcitabine/oxaliplatin, gemcitabine/vinorelbine, docetaxel/gemcitabine, docetaxel/gemcitabine/vincristine, cladribine/cytarabine/filgrastim, capecitabine/gemcitabine, gemcitabine/oxaliplatin/paclitaxel, cytarabine/filgras…
1.578	5.419	1.78	5e-05	0.00512	ENSBTAG00000018137	A2M	alpha-2-macroglobulin	Extracellular Space	transporter
1.728	5.938	1.781	0.0007	0.0314	ENSBTAG00000019390	CA12	carbonic anhydrase 12	Plasma Membrane	enzyme	methazolamide, hydrochlorothiazide, acetazolamide, trichloromethiazide, chlorothiazide, chlorthalidone, benzthiazide, sulfacetamide, topiramate
1.684	5.821	1.789	0.00045	0.0236	ENSBTAG00000040088	SLC9B2	solute carrier family 9 member B2	Plasma Membrane	transporter
0.521	1.829	1.811	0.0005	0.0251	ENSBTAG00000014554	SNAI1	snail family transcriptional repressor 1	Nucleus	transcription regulator
2.787	9.796	1.814	0.0004	0.0218	ENSBTAG00000013148	CLDN1	claudin 1	Plasma Membrane	other
0.75	2.636	1.814	0.0001	0.00865	ENSBTAG00000010682	DDR1	discoidin domain receptor tyrosine kinase 1	Plasma Membrane	kinase	nilotinib, imatinib
0.719	2.529	1.816	0.0001	0.00865	ENSBTAG00000018572	FLT3	fms related tyrosine kinase 3	Plasma Membrane	kinase	sunitinib, dovitinib, tandutinib, XL999, cabozantinib, amuvatinib, nintedanib, quizartinib, KW 2449, ponatinib, bortezomib/sorafenib, dexamethasone/lenalidomide/sorafenib, bevacizumab/sorafenib, pexidartinib, crenolanib, SB-1317, cabozantinib/erlotinib, famitinib, cytarabine/idarubicin/sorafenib, 5-azacytidine/sorafenib, decitabine/sorafenib, FLX925, AKN-028, gilteritinib, 4SC-203, everolimus/sor…
3.032	10.945	1.852	5e-05	0.00512	ENSBTAG00000025898	TBC1D8	TBC1 domain family member 8	Plasma Membrane	other
1.954	7.164	1.875	5e-05	0.00512	ENSBTAG00000002224	UHRF1	ubiquitin like with PHD and ring finger domains 1	Nucleus	transcription regulator
2.404	8.832	1.877	5e-05	0.00512	ENSBTAG00000008389	HTRA1	HtrA serine peptidase 1	Extracellular Space	peptidase
4.231	15.699	1.892	5e-05	0.00512	ENSBTAG00000021777	Doc2g	double C2, gamma	Nucleus	other
0.713	2.75	1.947	5e-05	0.00512	ENSBTAG00000001173	PLXNA2	plexin A2	Plasma Membrane	transmembrane receptor
1.014	3.953	1.962	5e-05	0.00512	ENSBTAG00000010531	CYP1B1	cytochrome P450 family 1 subfamily B member 1	Cytoplasm	enzyme
38.798	153.379	1.983	5e-05	0.00512	ENSBTAG00000038337	MZB1	marginal zone B and B1 cell specific protein	Extracellular Space	other
0.306	1.218	1.992	0.00075	0.0324	ENSBTAG00000018307	SEMA3F	semaphorin 3F	Extracellular Space	other
0.278	1.119	2.011	5e-05	0.00512	ENSBTAG00000002580	MYH14	myosin heavy chain 14	Extracellular Space	enzyme
1.839	7.421	2.013	5e-05	0.00512	ENSBTAG00000014523	DIRAS2	DIRAS family GTPase 2	Plasma Membrane	enzyme
1.339	5.478	2.032	5e-05	0.00512	ENSBTAG00000014042	TLR10	toll like receptor 10	Plasma Membrane	transmembrane receptor
33.282	136.654	2.038	5e-05	0.00512	ENSBTAG00000031889	HIST1H2BL	histone cluster 1 H2B family member l	Nucleus	other
0.312	1.33	2.093	0.0008	0.0342	ENSBTAG00000001497	MRAS	muscle RAS oncogene homolog	Plasma Membrane	enzyme
2.451	10.615	2.115	5e-05	0.00512	ENSBTAG00000019524	ITGAD	integrin subunit alpha D	Plasma Membrane	other
0.513	2.254	2.135	0.0009	0.0373	ENSBTAG00000015426	PDLIM4	PDZ and LIM domain 4	Plasma Membrane	other
0.211	0.939	2.156	0.00065	0.0294	ENSBTAG00000007071	RAI14	retinoic acid induced 14	Nucleus	transcription regulator
0.151	0.677	2.168	0.00035	0.0197	ENSBTAG00000002278	FBN1	fibrillin 1	Extracellular Space	other
0.649	2.932	2.176	5e-05	0.00512	ENSBTAG00000013336	EYA2	EYA transcriptional coactivator and phosphatase 2	Nucleus	phosphatase
0.367	1.663	2.182	0.0006	0.0279	ENSBTAG00000009586	CDC25A	cell division cycle 25A	Nucleus	phosphatase
0.685	3.123	2.189	0.00015	0.0115	ENSBTAG00000039937	TNFRSF8	TNF receptor superfamily member 8	Plasma Membrane	transmembrane receptor	HeFi-1 monoclonal antibody, brentuximab vedotin, brentuximab vedotin/rituximab
0.165	0.775	2.236	0.0009	0.0373	ENSBTAG00000017188	ISM1	isthmin 1	Other	other
0.418	2	2.257	0.0001	0.00865	ENSBTAG00000010361	DLL4	delta like canonical Notch ligand 4	Extracellular Space	other	OMP-21M18, REGN421
0.743	3.557	2.259	0.00035	0.0197	ENSBTAG00000004215	RARRES2	retinoic acid receptor responder 2	Plasma Membrane	transmembrane receptor
0.443	2.314	2.386	0.0002	0.0139	ENSBTAG00000025803	C15orf59	chromosome 15 open reading frame 59	Other	other
0.142	0.765	2.425	0.0002	0.0139	ENSBTAG00000008279	FRMD4A	FERM domain containing 4A	Plasma Membrane	other
0.895	4.859	2.441	0.00045	0.0236	ENSBTAG00000006357	CRIP3	cysteine rich protein 3	Cytoplasm	other
1.76	9.939	2.497	5e-05	0.00512	ENSBTAG00000006343	IL1R2	interleukin 1 receptor type 2	Plasma Membrane	transmembrane receptor
34.037	192.289	2.498	5e-05	0.00512	ENSBTAG00000002006	THBS1	thrombospondin 1	Extracellular Space	other
5.902	35.137	2.574	5e-05	0.00512	ENSBTAG00000024188	HIST1H2BI	histone cluster 1 H2B family member i	Nucleus	other
0.644	3.959	2.621	0.00025	0.0159	ENSBTAG00000005019	PRSS50	protease, serine 50	Cytoplasm	peptidase
0.294	1.872	2.669	0.00025	0.0159	ENSBTAG00000018142	DTL	denticleless E3 ubiquitin protein ligase homolog	Nucleus	other
0.261	1.758	2.754	0.00055	0.0268	ENSBTAG00000021639	ARC	activity regulated cytoskeleton associated protein	Cytoplasm	other
1.042	7.099	2.769	5e-05	0.00512	ENSBTAG00000031553	MFSD7	major facilitator superfamily domain containing 7	Other	other
1.029	7.41	2.848	5e-05	0.00512	ENSBTAG00000000684	ARHGEF10L	Rho guanine nucleotide exchange factor 10 like	Cytoplasm	enzyme
0.875	6.433	2.878	5e-05	0.00512	ENSBTAG00000017514	CCND1	cyclin D1	Nucleus	transcription regulator	arsenic trioxide/tretinoin, arsenic trioxide/daunorubicin/tretinoin, arsenic trioxide/gemtuzumab ozogamicin/tretinoin, arsenic trioxide/idarubicin/tretinoin, arsenic trioxide
0.119	1.039	3.125	0.0009	0.0373	ENSBTAG00000013472	COL1A2	collagen type I alpha 2 chain	Extracellular Space	other	collagenase clostridium histolyticum
0.128	1.152	3.174	0.0001	0.00865	ENSBTAG00000010793	CCDC80	coiled-coil domain containing 80	Nucleus	other
0.088	1.026	3.546	5e-05	0.00512	ENSBTAG00000002804	PDGFRB	platelet derived growth factor receptor beta	Plasma Membrane	kinase	dasatinib, sunitinib, pazopanib, axitinib, tivozanib, telatinib, tandutinib, nintedanib, regorafenib, JI 101, bortezomib/sorafenib, lapatinib/pazopanib, dexamethasone/lenalidomide/sorafenib, bevacizumab/sorafenib, imatinib/sirolimus, cytarabine/idarubicin/sorafenib, 5-azacytidine/sorafenib, decitabine/sorafenib, everolimus/sorafenib, docetaxel/nintedanib, imatinib, sorafenib, orantinib, becaplerm…
0.078	1.463	4.227	0.00135	0.0491	ENSBTAG00000024960	CD1D	CD1d molecule	Plasma Membrane	other
0.149	4.798	5.008	5e-05	0.00512	ENSBTAG00000013178	ALAS2	5'-aminolevulinate synthase 2	Cytoplasm	enzyme
0	0.534	∞	5e-05	0.00512	ENSBTAG00000012688	CAPSL	calcyphosine like	Other	other

## Sheet: unstimulated bTB PCR-N  vs HC
DEGs between bTB PCR-N and HC cattle (unstimulated)
HC	PCR-N	Expr Log Ratio	Expr p-value	Expr False Discovery Rate (q-value)	ID	Symbol	Entrez Gene Name	Location	Type(s)	Drug(s)
197.176	26.715	-2.884	5e-05	0.00348	ENSBTAG00000002150	IL17A	interleukin 17A	Extracellular Space	cytokine	secukinumab, ixekizumab
67.93	10.133	-2.745	5e-05	0.00348	ENSBTAG00000015407	IL22	interleukin 22	Extracellular Space	cytokine
128.969	22.37	-2.527	5e-05	0.00348	ENSBTAG00000016835	IL17F	interleukin 17F	Extracellular Space	cytokine
16.884	3.818	-2.145	0.00055	0.0222	ENSBTAG00000015953	IL13	interleukin 13	Extracellular Space	cytokine	tralokinumab
3.023	0.687	-2.136	5e-05	0.00348	ENSBTAG00000025942	HPGD	hydroxyprostaglandin dehydrogenase 15-(NAD)	Cytoplasm	enzyme
2.357	0.545	-2.112	0.00015	0.0081	ENSBTAG00000002912	INHBA	inhibin beta A subunit	Extracellular Space	growth factor
5.101	1.257	-2.021	5e-05	0.00348	ENSBTAG00000011981	MYBL1	MYB proto-oncogene like 1	Nucleus	transcription regulator
1059.2	274.358	-1.949	5e-05	0.00348	ENSBTAG00000001725	CXCL10	C-X-C motif chemokine ligand 10	Extracellular Space	cytokine	MDX-1100
152.353	42.669	-1.836	5e-05	0.00348	ENSBTAG00000002135	CD69	CD69 molecule	Plasma Membrane	transmembrane receptor
3.608	1.025	-1.815	0.00025	0.0123	ENSBTAG00000008096	EDN1	endothelin 1	Extracellular Space	cytokine
82.875	25.572	-1.696	5e-05	0.00348	ENSBTAG00000013557	ERAP1	endoplasmic reticulum aminopeptidase 1	Extracellular Space	peptidase
2.532	0.807	-1.65	0.0003	0.0141	ENSBTAG00000002192	C8orf46	chromosome 8 open reading frame 46	Other	other
23.461	7.657	-1.615	0.00025	0.0123	ENSBTAG00000012529	IFNG	interferon gamma	Extracellular Space	cytokine
1010.29	342.002	-1.563	0.0001	0.00589	ENSBTAG00000021672	RGS1	regulator of G-protein signaling 1	Plasma Membrane	other
913.516	322.994	-1.5	5e-05	0.00348	ENSBTAG00000014707	ISG15	ISG15 ubiquitin-like modifier	Extracellular Space	other
57.934	20.642	-1.489	0.00045	0.0189	ENSBTAG00000022394	SAA1	serum amyloid A1	Extracellular Space	transporter
60.622	21.632	-1.487	5e-05	0.00348	ENSBTAG00000008471	MX2	MX dynamin like GTPase 2	Nucleus	enzyme
36.877	13.429	-1.457	5e-05	0.00348	ENSBTAG00000007881	IFIT1	interferon induced protein with tetratricopeptide repeats 1	Cytoplasm	other
26.869	9.794	-1.456	5e-05	0.00348	ENSBTAG00000019272	LPCAT2	lysophosphatidylcholine acyltransferase 2	Cytoplasm	enzyme
7.099	2.618	-1.439	0.0003	0.0141	ENSBTAG00000031184	Cdkn1c	cyclin-dependent kinase inhibitor 1C (P57)	Nucleus	other
15.519	5.819	-1.415	5e-05	0.00348	ENSBTAG00000026375	RMI2	RecQ mediated genome instability 2	Nucleus	other
6.272	2.355	-1.413	0.0006	0.0232	ENSBTAG00000007424	LIF	leukemia inhibitory factor	Extracellular Space	cytokine
6.308	2.38	-1.406	0.0005	0.0207	ENSBTAG00000015888	PDE7B	phosphodiesterase 7B	Cytoplasm	enzyme	dyphylline, nitroglycerin, anagrelide, milrinone, dipyridamole, ketotifen, tolbutamide, theophylline, pentoxifylline
27.604	10.652	-1.374	5e-05	0.00348	ENSBTAG00000001570	CSF2	colony stimulating factor 2	Extracellular Space	cytokine
78.433	30.889	-1.344	0.00015	0.0081	ENSBTAG00000038625	GBP5	guanylate binding protein 5	Cytoplasm	enzyme
25.934	10.296	-1.333	0.0001	0.00589	ENSBTAG00000034918	IFIT2	interferon induced protein with tetratricopeptide repeats 2	Cytoplasm	other
17.561	7.029	-1.321	0.00015	0.0081	ENSBTAG00000037490	GBP4	guanylate binding protein 4	Cytoplasm	enzyme
95.532	38.759	-1.301	5e-05	0.00348	ENSBTAG00000018994	TNFSF10	tumor necrosis factor superfamily member 10	Extracellular Space	cytokine
25.755	10.531	-1.29	0.0001	0.00589	ENSBTAG00000032277	KYNU	kynureninase	Cytoplasm	enzyme
13.915	5.727	-1.281	5e-05	0.00348	ENSBTAG00000032183	NELL2	neural EGFL like 2	Extracellular Space	other
699.743	289.876	-1.271	0.0001	0.00589	ENSBTAG00000007836	PPA1	pyrophosphatase (inorganic) 1	Cytoplasm	enzyme
16.322	6.786	-1.266	0.0001	0.00589	ENSBTAG00000017354	MPP7	membrane palmitoylated protein 7	Plasma Membrane	other
162.334	69.064	-1.233	5e-05	0.00348	ENSBTAG00000020892	IL2RA	interleukin 2 receptor subunit alpha	Plasma Membrane	transmembrane receptor	LMB-2, daclizumab, basiliximab, aldesleukin, denileukin diftitox
71.467	31.192	-1.196	5e-05	0.00348	ENSBTAG00000038500	GBP3	guanylate binding protein 3	Cytoplasm	enzyme
28.477	12.538	-1.184	0.0001	0.00589	ENSBTAG00000009768	IFIT3	interferon induced protein with tetratricopeptide repeats 3	Cytoplasm	other
139.258	61.355	-1.183	5e-05	0.00348	ENSBTAG00000030913	MX1	MX dynamin like GTPase 1	Cytoplasm	enzyme
25.368	11.229	-1.176	5e-05	0.00348	ENSBTAG00000017367	IFIT5	interferon induced protein with tetratricopeptide repeats 5	Plasma Membrane	other
20.549	9.112	-1.173	0.00025	0.0123	ENSBTAG00000038737	P2RY6	pyrimidinergic receptor P2Y6	Plasma Membrane	G-protein coupled receptor
30.97	14.017	-1.144	0.0003	0.0141	ENSBTAG00000039861	OAS1	2'-5'-oligoadenylate synthetase 1	Cytoplasm	enzyme
368.72	168.055	-1.134	0.00115	0.037	ENSBTAG00000001143	GBP1	guanylate binding protein 1	Cytoplasm	enzyme
11.214	5.115	-1.132	0.0002	0.0103	ENSBTAG00000003959	ARHGAP24	Rho GTPase activating protein 24	Cytoplasm	other
25.212	11.514	-1.131	0.0001	0.00589	ENSBTAG00000003366	DDX58	DExD/H-box helicase 58	Cytoplasm	enzyme
66.658	30.686	-1.119	0.00095	0.0324	ENSBTAG00000014471	PALM2-AKAP2	PALM2-AKAP2 readthrough	Other	other
121.635	56.904	-1.096	0.00075	0.0271	ENSBTAG00000014857	GBP6	guanylate binding protein family member 6	Cytoplasm	enzyme
52.062	24.778	-1.071	0.00075	0.0271	ENSBTAG00000034349	IFI44	interferon induced protein 44	Cytoplasm	other
13.127	6.293	-1.061	0.00055	0.0222	ENSBTAG00000003668	CXorf57	chromosome X open reading frame 57	Other	other
98.3	47.458	-1.051	0.00015	0.0081	ENSBTAG00000019054	EPSTI1	epithelial stromal interaction 1	Other	other
35.967	17.488	-1.04	0.00065	0.0246	ENSBTAG00000032265	RTP4	receptor transporter protein 4	Plasma Membrane	other
21.227	10.352	-1.036	0.00075	0.0271	ENSBTAG00000001510	CDK17	cyclin dependent kinase 17	Cytoplasm	kinase
72.37	35.305	-1.036	0.00015	0.0081	ENSBTAG00000001637	FUNDC1	FUN14 domain containing 1	Cytoplasm	other
64.888	31.782	-1.03	0.0005	0.0207	ENSBTAG00000014529	GBP2	guanylate binding protein 2	Cytoplasm	enzyme
35.541	17.478	-1.024	0.0001	0.00589	ENSBTAG00000020538	HERC5	HECT and RLD domain containing E3 ubiquitin protein ligase 5	Cytoplasm	enzyme
79.515	39.758	-1	0.00085	0.0297	ENSBTAG00000016061	RSAD2	radical S-adenosyl methionine domain containing 2	Cytoplasm	enzyme
77.665	39.141	-0.989	0.00035	0.0159	ENSBTAG00000020536	HERC6	HECT and RLD domain containing E3 ubiquitin protein ligase family member 6	Cytoplasm	enzyme
50.843	25.693	-0.985	0.0012	0.0381	ENSBTAG00000001388	NMB	neuromedin B	Extracellular Space	other
70.322	35.6	-0.982	0.0004	0.0175	ENSBTAG00000008142	IFIH1	interferon induced with helicase C domain 1	Nucleus	enzyme
103.416	53.089	-0.962	0.00025	0.0123	ENSBTAG00000046320	CXCR5	C-X-C motif chemokine receptor 5	Plasma Membrane	G-protein coupled receptor
16.803	8.643	-0.959	0.00095	0.0324	ENSBTAG00000020739	NXT2	nuclear transport factor 2 like export factor 2	Nucleus	transporter
14.297	7.426	-0.945	0.0012	0.0381	ENSBTAG00000007386	NUDCD1	NudC domain containing 1	Nucleus	other
149.956	77.971	-0.944	0.0006	0.0232	ENSBTAG00000021965	SUB1	SUB1 homolog, transcriptional regulator	Nucleus	transcription regulator
17.459	9.181	-0.927	0.00045	0.0189	ENSBTAG00000039922	ARAP2	ArfGAP with RhoGAP domain, ankyrin repeat and PH domain 2	Cytoplasm	other
46.867	24.897	-0.913	0.0014	0.0427	ENSBTAG00000010785	FAS	Fas cell surface death receptor	Plasma Membrane	transmembrane receptor
74.711	40.086	-0.898	0.0006	0.0232	ENSBTAG00000014227	NDFIP2	Nedd4 family interacting protein 2	Cytoplasm	other
374.117	200.81	-0.898	0.00165	0.049	ENSBTAG00000002623	SAMSN1	SAM domain, SH3 domain and nuclear localization signals 1	Nucleus	other
92.375	50.012	-0.885	0.0006	0.0232	ENSBTAG00000000806	ATAD1	ATPase family, AAA domain containing 1	Other	enzyme
65.248	35.428	-0.881	0.00045	0.0189	ENSBTAG00000004881	MTHFD2	methylenetetrahydrofolate dehydrogenase (NADP+ dependent) 2, methenyltetrahydrofolate cyclohydrolase	Cytoplasm	enzyme
20.308	11.124	-0.868	0.00105	0.0349	ENSBTAG00000000016	LTA	lymphotoxin alpha	Extracellular Space	cytokine	etanercept, etanercept/methotrexate
70.933	39.398	-0.848	0.0015	0.0451	ENSBTAG00000020714	DDX19B	DEAD-box helicase 19B	Nucleus	enzyme
71.744	40.521	-0.824	0.001	0.0337	ENSBTAG00000008184	CCT6A	chaperonin containing TCP1 subunit 6A	Cytoplasm	other
25.148	43.6	0.794	0.0016	0.0476	ENSBTAG00000010515	FBXW5	F-box and WD repeat domain containing 5	Cytoplasm	enzyme
24.363	43.726	0.844	0.00125	0.0393	ENSBTAG00000016827	RGL2	ral guanine nucleotide dissociation stimulator like 2	Cytoplasm	other
7.553	13.65	0.854	0.00145	0.044	ENSBTAG00000018373	DPYSL2	dihydropyrimidinase like 2	Cytoplasm	enzyme
32.58	58.977	0.856	0.0008	0.0286	ENSBTAG00000045767	LAT2	linker for activation of T-cells family member 2	Plasma Membrane	other
21.61	39.298	0.863	0.0008	0.0286	ENSBTAG00000003341	DOK2	docking protein 2	Plasma Membrane	other
18.38	33.453	0.864	0.00095	0.0324	ENSBTAG00000017382	P3H1	prolyl 3-hydroxylase 1	Nucleus	enzyme
4.694	8.579	0.87	0.0012	0.0381	ENSBTAG00000031590	SSH3	slingshot protein phosphatase 3	Cytoplasm	phosphatase
11.356	21.027	0.889	0.00045	0.0189	ENSBTAG00000017831	ERLIN2	ER lipid raft associated 2	Plasma Membrane	kinase
14.336	26.66	0.895	0.00105	0.0349	ENSBTAG00000016704	SLC37A2	solute carrier family 37 member 2	Cytoplasm	transporter
14.499	26.997	0.897	0.00085	0.0297	ENSBTAG00000016944	ADORA2A	adenosine A2a receptor	Plasma Membrane	G-protein coupled receptor	adenosine, istradefylline, dyphylline, aspirin/butalbital/caffeine, acetaminophen/caffeine/dihydrocodeine, acetaminophen/aspirin/caffeine, caffeine/ergotamine, aspirin/caffeine/propoxyphene, aspirin/butalbital/caffeine/codeine, aspirin/caffeine/dihydrocodeine, binodenoson, regadenoson, preladenant, caffeine/ethanol, SCH-412348, PBF-509, acetaminophen/butalbital/caffeine, aspirin/caffeine/orphenad…
19.526	36.541	0.904	0.0003	0.0141	ENSBTAG00000026356	DGAT1	diacylglycerol O-acyltransferase 1	Cytoplasm	enzyme
5.155	9.653	0.905	0.0006	0.0232	ENSBTAG00000020766	ABCA7	ATP binding cassette subfamily A member 7	Plasma Membrane	transporter
50.698	95.738	0.917	0.0016	0.0476	ENSBTAG00000013926	FCGRT	Fc fragment of IgG receptor and transporter	Plasma Membrane	transmembrane receptor
12.062	22.933	0.927	0.0006	0.0232	ENSBTAG00000013996	SH3BP2	SH3 domain binding protein 2	Cytoplasm	other
38.041	72.472	0.93	0.00135	0.0416	ENSBTAG00000016819	FABP3	fatty acid binding protein 3	Cytoplasm	transporter
23.009	43.938	0.933	0.001	0.0337	ENSBTAG00000004211	TNFRSF1A	TNF receptor superfamily member 1A	Plasma Membrane	transmembrane receptor	GSK2862277
47.842	91.54	0.936	0.0009	0.031	ENSBTAG00000038128	HLA-DQA2	major histocompatibility complex, class II, DQ alpha 2	Plasma Membrane	transmembrane receptor
2.88	5.534	0.942	0.0015	0.0451	ENSBTAG00000010195	PKN3	protein kinase N3	Nucleus	kinase
5.648	10.929	0.952	0.0011	0.0359	ENSBTAG00000020607	ABCB6	ATP binding cassette subfamily B member 6 (Langereis blood group)	Cytoplasm	transporter
17.721	34.532	0.963	0.0013	0.0403	ENSBTAG00000022028	DERL3	derlin 3	Cytoplasm	other
88.571	174.628	0.979	0.00105	0.0349	ENSBTAG00000005432	CAPG	capping actin protein, gelsolin like	Nucleus	other
6.719	13.302	0.985	0.0013	0.0403	ENSBTAG00000000163	DDIT4	DNA damage inducible transcript 4	Cytoplasm	other
13.564	26.852	0.985	0.00075	0.0271	ENSBTAG00000001904	ZNF276	zinc finger protein 276	Nucleus	other
5.519	11.051	1.002	0.00055	0.0222	ENSBTAG00000018761	SLC35F6	solute carrier family 35 member F6	Cytoplasm	other
15.239	30.845	1.017	0.0004	0.0175	ENSBTAG00000025425	Rab24	RAB24, member RAS oncogene family	Cytoplasm	other
11.046	22.383	1.019	5e-05	0.00348	ENSBTAG00000014207	ADAMTS10	ADAM metallopeptidase with thrombospondin type 1 motif 10	Extracellular Space	peptidase
2.451	4.986	1.024	0.00055	0.0222	ENSBTAG00000012126	PNPLA7	patatin like phospholipase domain containing 7	Cytoplasm	enzyme
14.998	30.592	1.028	0.0002	0.0103	ENSBTAG00000010994	CTSF	cathepsin F	Cytoplasm	peptidase
61.757	126.22	1.031	0.00015	0.0081	ENSBTAG00000011961	PF4	platelet factor 4	Extracellular Space	cytokine
16.264	33.402	1.038	0.0007	0.0259	ENSBTAG00000017804	BNIP3	BCL2 interacting protein 3	Cytoplasm	other
102.781	211.501	1.041	0.0006	0.0232	ENSBTAG00000003840	GUCY1B3	guanylate cyclase 1 soluble subunit beta	Cytoplasm	enzyme	nitroglycerin, isosorbide-5-mononitrate, isosorbide dinitrate, nitroprusside
24.81	51.235	1.046	0.00065	0.0246	ENSBTAG00000018366	SLC15A3	solute carrier family 15 member 3	Cytoplasm	transporter
25.443	52.812	1.054	0.0003	0.0141	ENSBTAG00000015889	CLCN7	chloride voltage-gated channel 7	Plasma Membrane	ion channel
4.11	8.546	1.056	0.0007	0.0259	ENSBTAG00000023259	OSBPL1A	oxysterol binding protein like 1A	Cytoplasm	transporter
2.112	4.404	1.06	0.0016	0.0476	ENSBTAG00000012940	TMEM25	transmembrane protein 25	Extracellular Space	other
4.672	9.791	1.067	0.0001	0.00589	ENSBTAG00000012510	PLCB3	phospholipase C beta 3	Cytoplasm	enzyme
11.726	24.573	1.067	0.00025	0.0123	ENSBTAG00000010496	STAG3	stromal antigen 3	Nucleus	other
22.018	46.286	1.072	5e-05	0.00348	ENSBTAG00000005592	MCOLN1	mucolipin 1	Cytoplasm	ion channel
1.082	2.307	1.092	0.0006	0.0232	ENSBTAG00000009736	CDC42BPG	CDC42 binding protein kinase gamma	Cytoplasm	kinase
4.164	8.928	1.1	0.0004	0.0175	ENSBTAG00000016494	RELT	RELT tumor necrosis factor receptor	Plasma Membrane	transmembrane receptor
5.772	12.393	1.103	0.0008	0.0286	ENSBTAG00000023787	TOR4A	torsin family 4 member A	Other	other
17.073	36.865	1.111	5e-05	0.00348	ENSBTAG00000014668	NAGK	N-acetylglucosamine kinase	Cytoplasm	kinase
3.269	7.063	1.112	5e-05	0.00348	ENSBTAG00000012361	ARHGEF11	Rho guanine nucleotide exchange factor 11	Cytoplasm	other
20.667	44.661	1.112	5e-05	0.00348	ENSBTAG00000009554	EHBP1L1	EH domain binding protein 1 like 1	Other	other
38.838	84.271	1.118	0.00015	0.0081	ENSBTAG00000038337	MZB1	marginal zone B and B1 cell specific protein	Extracellular Space	other
13.676	29.756	1.122	0.00025	0.0123	ENSBTAG00000008931	CREG1	cellular repressor of E1A stimulated genes 1	Nucleus	transcription regulator
2.946	6.449	1.13	0.0011	0.0359	ENSBTAG00000009982	IGSF8	immunoglobulin superfamily member 8	Plasma Membrane	other
29.756	65.248	1.133	0.00015	0.0081	ENSBTAG00000009506	NAGA	alpha-N-acetylgalactosaminidase	Cytoplasm	enzyme
3.313	7.275	1.134	0.0014	0.0427	ENSBTAG00000025401	DOK3	docking protein 3	Cytoplasm	other
3.062	6.735	1.137	0.0002	0.0103	ENSBTAG00000021778	SELENON	selenoprotein N	Cytoplasm	other
9.418	20.778	1.141	0.0002	0.0103	ENSBTAG00000021002	ACP2	acid phosphatase 2, lysosomal	Cytoplasm	phosphatase
35.262	77.951	1.144	5e-05	0.00348	ENSBTAG00000010508	BLVRB	biliverdin reductase B	Cytoplasm	enzyme
1.382	3.063	1.149	0.0004	0.0175	ENSBTAG00000008567	DLEC1	deleted in lung and esophageal cancer 1	Cytoplasm	other
3.6	8.034	1.158	0.0006	0.0232	ENSBTAG00000019348	LILRB5	leukocyte immunoglobulin like receptor B5	Plasma Membrane	transmembrane receptor
25.582	57.178	1.16	5e-05	0.00348	ENSBTAG00000018000	CLN3	CLN3, battenin	Cytoplasm	other
79.104	177.289	1.164	0.0003	0.0141	ENSBTAG00000013527	PGD	phosphogluconate dehydrogenase	Cytoplasm	enzyme
4.447	10.039	1.175	0.00045	0.0189	ENSBTAG00000011726	CRYL1	crystallin lambda 1	Cytoplasm	enzyme
1.924	4.352	1.177	0.0011	0.0359	ENSBTAG00000011971	NRP2	neuropilin 2	Plasma Membrane	kinase
7.356	16.637	1.178	0.0011	0.0359	ENSBTAG00000005841	MORN3	MORN repeat-containing protein 3	Plasma Membrane	transmembrane receptor
7.16	16.212	1.179	0.00015	0.0081	ENSBTAG00000027051	PTAFR	platelet activating factor receptor	Plasma Membrane	G-protein coupled receptor	lexipafant
11.824	26.78	1.18	0.0002	0.0103	ENSBTAG00000016984	PTPN9	protein tyrosine phosphatase, non-receptor type 9	Cytoplasm	phosphatase
7.521	17.155	1.19	0.0002	0.0103	ENSBTAG00000000918	ERMARD	ER membrane associated RNA degradation	Other	other
26.922	61.8	1.199	0.0003	0.0141	ENSBTAG00000021709	SPI1	Spi-1 proto-oncogene	Nucleus	transcription regulator
1.005	2.319	1.207	0.00065	0.0246	ENSBTAG00000021857	ARHGAP21	Rho GTPase activating protein 21	Cytoplasm	other
4.311	9.997	1.213	0.0004	0.0175	ENSBTAG00000002052	PLOD1	procollagen-lysine,2-oxoglutarate 5-dioxygenase 1	Cytoplasm	enzyme
2.766	6.418	1.214	0.00135	0.0416	ENSBTAG00000006792	EHD4	EH domain containing 4	Plasma Membrane	enzyme
20.849	48.572	1.22	0.0001	0.00589	ENSBTAG00000004587	DUSP6	dual specificity phosphatase 6	Cytoplasm	phosphatase
1.204	2.833	1.234	0.00045	0.0189	ENSBTAG00000002411	CTNND1	catenin delta 1	Nucleus	other
366.654	865.676	1.239	0.00085	0.0297	ENSBTAG00000000524	CSTB	cystatin B	Cytoplasm	peptidase
64.445	152.988	1.247	0.00035	0.0159	ENSBTAG00000018186	PDXK	pyridoxal kinase	Cytoplasm	kinase
14.494	34.498	1.251	5e-05	0.00348	ENSBTAG00000002321	AMT	aminomethyltransferase	Cytoplasm	enzyme
4.503	10.781	1.259	5e-05	0.00348	ENSBTAG00000014903	ABCA3	ATP binding cassette subfamily A member 3	Plasma Membrane	transporter
16.943	40.958	1.273	0.0001	0.00589	ENSBTAG00000010681	NR1H3	nuclear receptor subfamily 1 group H member 3	Nucleus	ligand-dependent nuclear receptor
14.685	35.606	1.278	5e-05	0.00348	ENSBTAG00000002764	IGFLR1	IGF like family receptor 1	Plasma Membrane	other
2.158	5.284	1.292	0.00025	0.0123	ENSBTAG00000037726	PLCD1	phospholipase C delta 1	Cytoplasm	enzyme
44.73	109.904	1.297	5e-05	0.00348	ENSBTAG00000014764	CD9	CD9 molecule	Plasma Membrane	other
10.922	26.954	1.303	5e-05	0.00348	ENSBTAG00000011600	MAP3K8	mitogen-activated protein kinase kinase kinase 8	Cytoplasm	kinase
9.928	24.489	1.303	0.0001	0.00589	ENSBTAG00000002770	TCN2	transcobalamin 2	Extracellular Space	transporter
2.856	7.071	1.308	0.00115	0.037	ENSBTAG00000008124	GK	glycerol kinase	Cytoplasm	kinase
4.078	10.168	1.318	5e-05	0.00348	ENSBTAG00000013414	BLVRA	biliverdin reductase A	Cytoplasm	enzyme
4.764	11.914	1.322	0.0001	0.00589	ENSBTAG00000015312	LTBR	lymphotoxin beta receptor	Plasma Membrane	transmembrane receptor
1.191	2.995	1.331	0.0013	0.0403	ENSBTAG00000009049	Tmem198b	transmembrane protein 198b	Other	other
343.442	870.302	1.341	0.00095	0.0324	ENSBTAG00000024503	FCER1G	Fc fragment of IgE receptor Ig	Plasma Membrane	transmembrane receptor
1.784	4.525	1.343	0.0001	0.00589	ENSBTAG00000006989	SEMA4F	ssemaphorin 4F	Plasma Membrane	other
271.429	694.669	1.356	0.0004	0.0175	ENSBTAG00000037778	CXCL2	C-X-C motif chemokine ligand 2	Extracellular Space	cytokine
8.922	22.858	1.357	5e-05	0.00348	ENSBTAG00000000555	ACO1	aconitase 1	Cytoplasm	enzyme
2.047	5.244	1.357	0.0007	0.0259	ENSBTAG00000017592	GPAT3	glycerol-3-phosphate acyltransferase 3	Cytoplasm	enzyme
1.243	3.189	1.359	0.0001	0.00589	ENSBTAG00000018975	KCNT1	potassium sodium-activated channel subfamily T member 1	Plasma Membrane	ion channel
25.181	64.939	1.367	5e-05	0.00348	ENSBTAG00000003806	ECM1	extracellular matrix protein 1	Extracellular Space	transporter
4.891	12.672	1.373	5e-05	0.00348	ENSBTAG00000002941	FES	FES proto-oncogene, tyrosine kinase	Cytoplasm	kinase
2.965	7.716	1.38	0.00035	0.0159	ENSBTAG00000031069	SNX24	sorting nexin 24	Other	transporter
12.382	32.588	1.396	0.00125	0.0393	ENSBTAG00000038748	HBD	hemoglobin subunit delta	Other	transporter
165.056	439.544	1.413	0.00065	0.0246	ENSBTAG00000010992	CTSH	cathepsin H	Cytoplasm	peptidase
1.968	5.244	1.414	0.0007	0.0259	ENSBTAG00000032089	CDC42EP2	CDC42 effector protein 2	Plasma Membrane	other
11.059	29.53	1.417	5e-05	0.00348	ENSBTAG00000006240	TLR4	toll like receptor 4	Plasma Membrane	transmembrane receptor	resatorvid, OM 174 lipid
0.849	2.269	1.418	0.0011	0.0359	ENSBTAG00000039015	TMEM145	transmembrane protein 145	Other	other
5.901	15.786	1.42	5e-05	0.00348	ENSBTAG00000001042	MXD1	MAX dimerization protein 1	Nucleus	transcription regulator
21.728	58.133	1.42	5e-05	0.00348	ENSBTAG00000014821	SLC7A7	solute carrier family 7 member 7	Plasma Membrane	transporter
4.726	12.652	1.421	5e-05	0.00348	ENSBTAG00000012387	PAM	peptidylglycine alpha-amidating monooxygenase	Plasma Membrane	enzyme
53.981	144.543	1.421	5e-05	0.00348	ENSBTAG00000000292	TCIRG1	T-cell immune regulator 1, ATPase H+ transporting V0 subunit a3	Plasma Membrane	enzyme
1.698	4.559	1.425	0.00115	0.037	ENSBTAG00000031569	GOLM1	golgi membrane protein 1	Cytoplasm	other
1.388	3.738	1.43	0.00115	0.037	ENSBTAG00000047338	DCBLD1	discoidin, CUB and LCCL domain containing 1	Extracellular Space	other
3.754	10.144	1.434	0.0001	0.00589	ENSBTAG00000033727	RBPMS	RNA binding protein with multiple splicing	Cytoplasm	transcription regulator
28.462	77.558	1.446	0.0001	0.00589	ENSBTAG00000019428	CCR1	C-C motif chemokine receptor 1	Plasma Membrane	G-protein coupled receptor
6.16	16.822	1.449	0.0002	0.0103	ENSBTAG00000014906	VCAN	versican	Extracellular Space	other
1.546	4.231	1.452	0.00065	0.0246	ENSBTAG00000037832	ASPHD2	aspartate beta-hydroxylase domain containing 2	Other	enzyme
7.384	20.207	1.452	5e-05	0.00348	ENSBTAG00000011103	SLC8B1	solute carrier family 8 member B1	Plasma Membrane	transporter
3.361	9.228	1.457	5e-05	0.00348	ENSBTAG00000006957	SLC2A8	solute carrier family 2 member 8	Plasma Membrane	transporter
108.707	299.189	1.461	0.00045	0.0189	ENSBTAG00000011100	CTSC	cathepsin C	Cytoplasm	peptidase
15.398	42.567	1.467	0.0001	0.00589	ENSBTAG00000003880	EMILIN2	elastin microfibril interfacer 2	Extracellular Space	other
2.518	6.962	1.467	0.00015	0.0081	ENSBTAG00000014831	PPP1R3C	protein phosphatase 1 regulatory subunit 3C	Cytoplasm	phosphatase
1.51	4.184	1.47	0.00075	0.0271	ENSBTAG00000026501	Cyp2d22	cytochrome P450, family 2, subfamily d, polypeptide 22	Cytoplasm	enzyme
4.211	11.72	1.477	5e-05	0.00348	ENSBTAG00000013093	ALDH3B1	aldehyde dehydrogenase 3 family member B1	Cytoplasm	enzyme
2.153	6.049	1.49	0.00015	0.0081	ENSBTAG00000003514	HSF4	heat shock transcription factor 4	Nucleus	transcription regulator
8.756	24.592	1.49	0.0001	0.00589	ENSBTAG00000026779	LYZ	lysozyme	Extracellular Space	enzyme
4.421	12.497	1.499	0.0001	0.00589	ENSBTAG00000040298	Gstt1	glutathione S-transferase, theta 1	Cytoplasm	enzyme
20.398	58.141	1.511	5e-05	0.00348	ENSBTAG00000005115	SLC31A2	solute carrier family 31 member 2	Plasma Membrane	transporter
1.958	5.588	1.513	0.00025	0.0123	ENSBTAG00000033669	IL17RC	interleukin 17 receptor C	Plasma Membrane	transmembrane receptor
2.446	6.98	1.513	0.00015	0.0081	ENSBTAG00000007402	ZFAND2A	zinc finger AN1-type containing 2A	Other	other
6.133	17.526	1.515	5e-05	0.00348	ENSBTAG00000019708	ACSL6	acyl-CoA synthetase long-chain family member 6	Cytoplasm	enzyme
12.076	34.711	1.523	5e-05	0.00348	ENSBTAG00000018223	CHI3L1	chitinase 3 like 1	Extracellular Space	enzyme
8.414	24.269	1.528	0.0001	0.00589	ENSBTAG00000003176	JAM3	junctional adhesion molecule 3	Plasma Membrane	other
3.504	10.102	1.528	5e-05	0.00348	ENSBTAG00000021920	SEMA4C	semaphorin 4C	Plasma Membrane	other
0.574	1.664	1.534	0.0002	0.0103	ENSBTAG00000020661	ABCA1	ATP binding cassette subfamily A member 1	Plasma Membrane	transporter	probucol
0.437	1.267	1.537	0.0006	0.0232	ENSBTAG00000031890	DOCK1	dedicator of cytokinesis 1	Cytoplasm	other
1.9	5.542	1.545	5e-05	0.00348	ENSBTAG00000001814	PLXND1	plexin D1	Plasma Membrane	transmembrane receptor
37.46	109.922	1.553	5e-05	0.00348	ENSBTAG00000047958	DPP7	dipeptidyl peptidase 7	Cytoplasm	peptidase
0.534	1.568	1.553	0.0005	0.0207	ENSBTAG00000027201	RAPH1	Ras association (RalGDS/AF-6) and pleckstrin homology domains 1	Plasma Membrane	other
0.963	2.827	1.554	5e-05	0.00348	ENSBTAG00000002813	GAB1	GRB2 associated binding protein 1	Cytoplasm	kinase
244.923	722.336	1.56	5e-05	0.00348	ENSBTAG00000011931	CD63	CD63 molecule	Plasma Membrane	other
1.088	3.217	1.563	0.0012	0.0381	ENSBTAG00000001021	CYP1A1	cytochrome P450 family 1 subfamily A member 1	Cytoplasm	enzyme
18.303	54.089	1.563	5e-05	0.00348	ENSBTAG00000013863	DUSP1	dual specificity phosphatase 1	Nucleus	phosphatase
1.727	5.119	1.567	5e-05	0.00348	ENSBTAG00000015821	AMPD3	adenosine monophosphate deaminase 3	Cytoplasm	enzyme
6.124	18.165	1.569	0.0008	0.0286	ENSBTAG00000007374	LHFPL2	lipoma HMGIC fusion partner-like 2	Other	enzyme
3.37	10.075	1.58	0.00025	0.0123	ENSBTAG00000005018	NFAM1	NFAT activating protein with ITAM motif 1	Plasma Membrane	transmembrane receptor
15.754	47.215	1.584	5e-05	0.00348	ENSBTAG00000017574	LMNA	lamin A/C	Nucleus	other
5.862	17.606	1.587	5e-05	0.00348	ENSBTAG00000047238	ITGAM	integrin subunit alpha M	Plasma Membrane	transmembrane receptor
29.99	90.13	1.588	0.0005	0.0207	ENSBTAG00000007213	SIRPA	signal regulatory protein alpha	Plasma Membrane	phosphatase
1.69	5.086	1.589	5e-05	0.00348	ENSBTAG00000012215	CPNE7	copine 7	Cytoplasm	transporter
1.934	5.872	1.602	0.0009	0.031	ENSBTAG00000030518	ECSCR	endothelial cell surface expressed chemotaxis and apoptosis regulator	Other	other
34.676	105.431	1.604	5e-05	0.00348	ENSBTAG00000014824	MMP14	matrix metallopeptidase 14	Extracellular Space	peptidase	rebimastat, marimastat, prinomastat
1.282	3.914	1.61	0.0001	0.00589	ENSBTAG00000021527	IGF1R	insulin like growth factor 1 receptor	Plasma Membrane	transmembrane receptor	picropodophyllin, linsitinib, cixutumumab, ganitumab, AVE1642, BMS-754807, XL228, BIIB022, IGF1, dalotuzumab, ceritinib, [I-124]-CPD-1028, MM-141, IGF-methotrexate conjugate, PL225B, KW-2450
0.312	0.954	1.611	0.00115	0.037	ENSBTAG00000015541	DLC1	DLC1 Rho GTPase activating protein	Cytoplasm	other
9.361	28.714	1.617	5e-05	0.00348	ENSBTAG00000004322	FOS	Fos proto-oncogene, AP-1 transcription factor subunit	Nucleus	transcription regulator
32.666	100.286	1.618	5e-05	0.00348	ENSBTAG00000019150	PLD3	phospholipase D family member 3	Cytoplasm	enzyme
29.295	89.979	1.619	5e-05	0.00348	ENSBTAG00000023832	ADAM8	ADAM metallopeptidase domain 8	Plasma Membrane	peptidase
2.612	8.026	1.619	5e-05	0.00348	ENSBTAG00000037735	C5AR2	complement component 5a receptor 2	Plasma Membrane	G-protein coupled receptor
6.534	20.088	1.62	5e-05	0.00348	ENSBTAG00000006223	THEMIS2	thymocyte selection associated family member 2	Other	other
36.895	113.72	1.624	5e-05	0.00348	ENSBTAG00000000786	NQO2	N-ribosyldihydronicotinamide:quinone reductase 2	Cytoplasm	enzyme	caricotamide
3.002	9.269	1.626	0.00105	0.0349	ENSBTAG00000018156	KRTCAP3	keratinocyte associated protein 3	Other	other
4.318	13.342	1.627	5e-05	0.00348	ENSBTAG00000021318	SCAMP5	secretory carrier membrane protein 5	Cytoplasm	other
89.009	276.449	1.635	5e-05	0.00348	ENSBTAG00000007338	TYROBP	TYRO protein tyrosine kinase binding protein	Plasma Membrane	transmembrane receptor
1.237	3.914	1.661	0.0013	0.0403	ENSBTAG00000016155	GDPD3	glycerophosphodiester phosphodiesterase domain containing 3	Cytoplasm	enzyme
8.756	27.715	1.662	0.0001	0.00589	ENSBTAG00000008592	FCGR1A	Fc fragment of IgG receptor Ia	Plasma Membrane	transmembrane receptor	IgG
8.5	26.918	1.663	5e-05	0.00348	ENSBTAG00000035995	TNFAIP2	TNF alpha induced protein 2	Extracellular Space	other
6.76	21.504	1.669	5e-05	0.00348	ENSBTAG00000012519	XDH	xanthine dehydrogenase	Cytoplasm	enzyme	allopurinol, oxypurinol, febuxostat, xanthine oxidase inhibitor, allopurinol/colchicine
33.377	106.867	1.679	5e-05	0.00348	ENSBTAG00000011204	NINJ1	ninjurin 1	Plasma Membrane	other
7.062	22.666	1.683	0.00035	0.0159	ENSBTAG00000013452	AQP9	aquaporin 9	Plasma Membrane	transporter
0.409	1.32	1.69	0.0003	0.0141	ENSBTAG00000014401	SORBS3	sorbin and SH3 domain containing 3	Cytoplasm	other
0.229	0.742	1.695	0.00015	0.0081	ENSBTAG00000008542	SSPO	SCO-spondin	Cytoplasm	other
1.915	6.23	1.702	5e-05	0.00348	ENSBTAG00000008783	HTR7	5-hydroxytryptamine receptor 7	Plasma Membrane	G-protein coupled receptor	asenapine, sultopride, lurasidone, vortioxetine, eletriptan, almotriptan, amoxapine, fenfluramine, methysergide, ergotamine
56.487	188.988	1.742	0.0003	0.0141	ENSBTAG00000015520	SLC11A1	solute carrier family 11 member 1	Plasma Membrane	transporter
60.543	204.342	1.755	5e-05	0.00348	ENSBTAG00000020872	C5AR1	complement C5a receptor 1	Plasma Membrane	G-protein coupled receptor
3.164	10.705	1.758	5e-05	0.00348	ENSBTAG00000048054	UAP1L1	UDP-N-acetylglucosamine pyrophosphorylase 1 like 1	Other	other
4.735	16.027	1.759	5e-05	0.00348	ENSBTAG00000006572	CARD9	caspase recruitment domain family member 9	Cytoplasm	other
1.979	6.812	1.783	0.00015	0.0081	ENSBTAG00000008320	SEPT5	septin 5	Cytoplasm	enzyme
2.299	7.936	1.787	0.00025	0.0123	ENSBTAG00000018539	KLK1	kallikrein 1	Cytoplasm	peptidase
1.908	6.697	1.811	5e-05	0.00348	ENSBTAG00000023947	AVPI1	arginine vasopressin induced 1	Other	other
106.14	381.569	1.846	0.00075	0.0271	ENSBTAG00000009841	CNDP2	CNDP dipeptidase 2 (metallopeptidase M20 family)	Cytoplasm	peptidase
3.316	11.931	1.847	5e-05	0.00348	ENSBTAG00000000873	SLC13A3	solute carrier family 13 member 3	Plasma Membrane	transporter
0.327	1.185	1.857	0.0014	0.0427	ENSBTAG00000016541	CAMK1G	calcium/calmodulin dependent protein kinase IG	Cytoplasm	kinase
0.796	2.89	1.86	0.0004	0.0175	ENSBTAG00000017075	STX1A	syntaxin 1A	Cytoplasm	transporter
1.54	5.604	1.864	5e-05	0.00348	ENSBTAG00000000671	PARP3	poly(ADP-ribose) polymerase family member 3	Nucleus	enzyme	rucaparib, olaparib
0.778	2.864	1.88	5e-05	0.00348	ENSBTAG00000013843	ACVRL1	activin A receptor like type 1	Plasma Membrane	kinase	PF-3446962, P7170
29.141	107.49	1.883	5e-05	0.00348	ENSBTAG00000048122	CFD	complement factor D	Extracellular Space	peptidase
0.617	2.277	1.883	0.0009	0.031	ENSBTAG00000016357	VNN2	vanin 2	Other	enzyme
18.274	67.447	1.884	5e-05	0.00348	ENSBTAG00000006910	ASRGL1	asparaginase like 1	Cytoplasm	enzyme
1.512	5.586	1.886	5e-05	0.00348	ENSBTAG00000012504	GAS2L1	growth arrest specific 2 like 1	Cytoplasm	other
2.736	10.355	1.92	5e-05	0.00348	ENSBTAG00000022039	CMKLR1	chemerin chemokine-like receptor 1	Plasma Membrane	G-protein coupled receptor
5.162	19.742	1.935	5e-05	0.00348	ENSBTAG00000013165	ENPP2	ectonucleotide pyrophosphatase/phosphodiesterase 2	Plasma Membrane	enzyme
1.518	5.905	1.96	5e-05	0.00348	ENSBTAG00000005300	TMEM51	transmembrane protein 51	Other	other
3.82	14.977	1.971	5e-05	0.00348	ENSBTAG00000014665	ADAMTS2	ADAM metallopeptidase with thrombospondin type 1 motif 2	Extracellular Space	peptidase
0.239	0.965	2.014	5e-05	0.00348	ENSBTAG00000013495	WDFY3	WD repeat and FYVE domain containing 3	Cytoplasm	enzyme
0.522	2.108	2.015	0.0001	0.00589	ENSBTAG00000014554	SNAI1	snail family transcriptional repressor 1	Nucleus	transcription regulator
0.312	1.267	2.021	0.00055	0.0222	ENSBTAG00000001497	MRAS	muscle RAS oncogene homolog	Plasma Membrane	enzyme
22.139	89.88	2.021	5e-05	0.00348	ENSBTAG00000008635	Sult1a1	sulfotransferase family 1A, phenol-preferring, member 1	Cytoplasm	enzyme
5.526	22.557	2.029	5e-05	0.00348	ENSBTAG00000006998	RASGRP4	RAS guanyl releasing protein 4	Cytoplasm	other
7.691	32.18	2.065	5e-05	0.00348	ENSBTAG00000017273	LRRC25	leucine rich repeat containing 25	Other	other
1.933	8.235	2.091	5e-05	0.00348	ENSBTAG00000020490	NACC2	NACC family member 2	Nucleus	transcription regulator
3.167	13.611	2.103	5e-05	0.00348	ENSBTAG00000006862	MEIS3	Meis homeobox 3	Nucleus	transcription regulator
0.354	1.565	2.144	5e-05	0.00348	ENSBTAG00000030690	RADIL	Rap associating with DIL domain	Cytoplasm	other
0.968	4.28	2.145	0.00015	0.0081	ENSBTAG00000003196	PAPSS2	3'-phosphoadenosine 5'-phosphosulfate synthase 2	Cytoplasm	enzyme
2.12	9.39	2.147	5e-05	0.00348	ENSBTAG00000030521	IER5L	immediate early response 5 like	Other	other
0.275	1.223	2.151	0.0001	0.00589	ENSBTAG00000012052	PADI4	peptidyl arginine deiminase 4	Cytoplasm	enzyme
0.543	2.475	2.188	5e-05	0.00348	ENSBTAG00000005828	MERTK	MER proto-oncogene, tyrosine kinase	Plasma Membrane	kinase	cabozantinib, cabozantinib/erlotinib, MGCD516
40.265	188.41	2.226	5e-05	0.00348	ENSBTAG00000021035	CTSK	cathepsin K	Cytoplasm	peptidase	cathepsin K inhibitor, odanacatib
2.653	12.531	2.24	5e-05	0.00348	ENSBTAG00000010830	LRP1	LDL receptor related protein 1	Plasma Membrane	transmembrane receptor	paclitaxel-angiopep-2 conjugate
0.713	3.374	2.243	5e-05	0.00348	ENSBTAG00000019866	NRP1	neuropilin 1	Plasma Membrane	transmembrane receptor
4.776	23.014	2.269	5e-05	0.00348	ENSBTAG00000006608	GGT5	gamma-glutamyltransferase 5	Plasma Membrane	enzyme
0.479	2.36	2.3	0.0001	0.00589	ENSBTAG00000008849	SORT1	sortilin 1	Plasma Membrane	G-protein coupled receptor
1.04	5.129	2.301	0.0001	0.00589	ENSBTAG00000031553	MFSD7	major facilitator superfamily domain containing 7	Other	other
0.542	2.766	2.352	5e-05	0.00348	ENSBTAG00000018105	ACVR2B	activin A receptor type 2B	Plasma Membrane	kinase
3.349	17.529	2.388	5e-05	0.00348	ENSBTAG00000012815	CLEC12A	C-type lectin domain family 12 member A	Plasma Membrane	other
0.38	2.03	2.416	0.0003	0.0141	ENSBTAG00000040432	CLDN3	claudin 3	Plasma Membrane	transmembrane receptor
6.766	36.233	2.421	5e-05	0.00348	ENSBTAG00000017866	CD36	CD36 molecule	Plasma Membrane	transmembrane receptor
1.502	8.082	2.428	5e-05	0.00348	ENSBTAG00000011193	C1QC	complement C1q C chain	Extracellular Space	peptidase
1.692	9.13	2.432	5e-05	0.00348	ENSBTAG00000019630	RGL1	ral guanine nucleotide dissociation stimulator like 1	Cytoplasm	other
0.676	3.675	2.444	0.0003	0.0141	ENSBTAG00000008945	SDSL	serine dehydratase like	Cytoplasm	enzyme
5.949	32.768	2.462	5e-05	0.00348	ENSBTAG00000015815	CFP	complement factor properdin	Extracellular Space	other
2.278	12.953	2.508	0.00145	0.044	ENSBTAG00000001066	PILRA	paired immunoglobin like type 2 receptor alpha	Plasma Membrane	other
0.907	5.203	2.52	5e-05	0.00348	ENSBTAG00000012774	RAB7B	RAB7B, member RAS oncogene family	Cytoplasm	peptidase
1.875	11.046	2.559	5e-05	0.00348	ENSBTAG00000015745	RAB3IL1	RAB3A interacting protein like 1	Cytoplasm	other
1.208	7.244	2.584	5e-05	0.00348	ENSBTAG00000014642	NAPRT	nicotinate phosphoribosyltransferase	Cytoplasm	enzyme
4.173	25.957	2.637	5e-05	0.00348	ENSBTAG00000009717	FGL2	fibrinogen like 2	Extracellular Space	peptidase
1.564	9.85	2.654	5e-05	0.00348	ENSBTAG00000002823	MPZL1	myelin protein zero like 1	Plasma Membrane	other
0.474	3.052	2.687	0.0004	0.0175	ENSBTAG00000002266	NPL	N-acetylneuraminate pyruvate lyase	Cytoplasm	enzyme
1.372	8.919	2.701	5e-05	0.00348	ENSBTAG00000012265	VWF	von Willebrand factor	Extracellular Space	other
4.375	29.041	2.731	5e-05	0.00348	ENSBTAG00000015582	HMOX1	heme oxygenase 1	Cytoplasm	enzyme	tin mesoporphyrin
0.129	0.889	2.787	0.0009	0.031	ENSBTAG00000008248	Dmd	dystrophin	Plasma Membrane	other
0.438	3.026	2.788	5e-05	0.00348	ENSBTAG00000016152	DAB2	DAB2, clathrin adaptor protein	Plasma Membrane	other
0.591	4.125	2.803	5e-05	0.00348	ENSBTAG00000014069	PDK4	pyruvate dehydrogenase kinase 4	Cytoplasm	kinase
0.603	4.275	2.825	5e-05	0.00348	ENSBTAG00000047605	Slc23a4	solute carrier family 23 member 4	Other	other
0.343	2.465	2.847	0.00015	0.0081	ENSBTAG00000016206	MAOA	monoamine oxidase A	Cytoplasm	enzyme	ladostigil, CX-1370, moclobemide, MAO-A inhibitor, phentermine/topiramate, fenfluramine/phentermine, methamphetamine, dextroamphetamine, procainamide, tranylcypromine, phenelzine, iproniazid, isocarboxazid, phentermine, benzphetamine, N-(2-indanyl)glycinamide
0.649	4.751	2.871	5e-05	0.00348	ENSBTAG00000009475	PLXDC2	plexin domain containing 2	Extracellular Space	other
0.776	5.746	2.889	5e-05	0.00348	ENSBTAG00000005299	EDNRB	endothelin receptor type B	Plasma Membrane	G-protein coupled receptor	bosentan, sitaxsentan, macitentan, atrasentan
0.274	2.065	2.912	5e-05	0.00348	ENSBTAG00000011465	MYBPH	myosin binding protein H	Cytoplasm	other
1.418	10.714	2.918	5e-05	0.00348	ENSBTAG00000013489	CYP27A1	cytochrome P450 family 27 subfamily A member 1	Cytoplasm	enzyme
0.276	2.095	2.925	5e-05	0.00348	ENSBTAG00000000604	GPNMB	glycoprotein nmb	Plasma Membrane	enzyme	glembatumumab vedotin
0.337	2.636	2.967	5e-05	0.00348	ENSBTAG00000019251	EPB41L3	erythrocyte membrane protein band 4.1 like 3	Plasma Membrane	other
8.232	64.458	2.969	5e-05	0.00348	ENSBTAG00000012771	CSF1R	colony stimulating factor 1 receptor	Plasma Membrane	kinase	nilotinib, sunitinib, pazopanib, quizartinib, pexidartinib, PLX7486, ARRY-382, JNJ-40346527, FPA008, bosutinib, imatinib
5.134	41.446	3.013	5e-05	0.00348	ENSBTAG00000007268	F13A1	coagulation factor XIII A chain	Extracellular Space	enzyme
0.843	6.838	3.02	5e-05	0.00348	ENSBTAG00000027684	FOLR2	folate receptor beta	Plasma Membrane	transporter
4.715	38.872	3.043	5e-05	0.00348	ENSBTAG00000003396	MAFB	MAF bZIP transcription factor B	Nucleus	transcription regulator
0.106	0.874	3.045	0.00045	0.0189	ENSBTAG00000005250	BGN	biglycan	Extracellular Space	other
0.921	7.829	3.088	5e-05	0.00348	ENSBTAG00000000720	CTSL	cathepsin L	Cytoplasm	peptidase	cathepsin L inhibitor
1.362	12.346	3.18	5e-05	0.00348	ENSBTAG00000007153	C1QA	complement C1q A chain	Extracellular Space	peptidase
2.403	22.201	3.208	5e-05	0.00348	ENSBTAG00000008389	HTRA1	HtrA serine peptidase 1	Extracellular Space	peptidase
1.355	13.633	3.331	5e-05	0.00348	ENSBTAG00000038048	MRC1	mannose receptor C-type 1	Plasma Membrane	transmembrane receptor	technetium Tc 99m tilmanocept
0.168	1.979	3.562	5e-05	0.00348	ENSBTAG00000004757	LTBP4	latent transforming growth factor beta binding protein 4	Extracellular Space	growth factor
1.761	22.428	3.671	5e-05	0.00348	ENSBTAG00000006343	IL1R2	interleukin 1 receptor type 2	Plasma Membrane	transmembrane receptor
0.943	12.905	3.774	0.001	0.0337	ENSBTAG00000014782	STAB1	stabilin 1	Plasma Membrane	transporter
0.32	5.855	4.193	5e-05	0.00348	ENSBTAG00000020699	TSPAN11	tetraspanin 11	Other	other
6.258	138.519	4.468	5e-05	0.00348	ENSBTAG00000009051	MMP19	matrix metallopeptidase 19	Extracellular Space	peptidase	marimastat
34.009	777.361	4.515	5e-05	0.00348	ENSBTAG00000002006	THBS1	thrombospondin 1	Extracellular Space	other
0.069	2.17	4.975	5e-05	0.00348	ENSBTAG00000012348	LRRC71	leucine rich repeat containing 71	Other	other
2.395	89.157	5.218	5e-05	0.00348	ENSBTAG00000019669	CD163	CD163 molecule	Plasma Membrane	transmembrane receptor
11.739	561.677	5.58	5e-05	0.00348	ENSBTAG00000009513	TGFBI	transforming growth factor beta induced	Extracellular Space	other
0.293	30.437	6.697	5e-05	0.00348	ENSBTAG00000013429	CLEC4G	C-type lectin domain family 4 member G	Plasma Membrane	other
0.194	88.382	8.831	0.00085	0.0297	ENSBTAG00000021077	HLA-DQB1	major histocompatibility complex, class II, DQ beta 1	Plasma Membrane	other

## Sheet: unstimulated bTB PCR-P vs -N
DEGs between bTB PCR-P and bTB PCR-N cattle (unstimulated)
PCR-N	PCR-P	Expr Log Ratio	Expr p-value	Expr False Discovery Rate (q-value)	ID	Symbol	Entrez Gene Name	Location	Type(s)	Drug(s)
30.313	0.277	-6.772	0.00025	0.0179	ENSBTAG00000013429	CLEC4G	C-type lectin domain family 4 member G	Plasma Membrane	other
559.344	7.972	-6.133	5e-05	0.00529	ENSBTAG00000009513	TGFBI	transforming growth factor beta induced	Extracellular Space	other
88.815	1.323	-6.069	5e-05	0.00529	ENSBTAG00000019669	CD163	CD163 molecule	Plasma Membrane	transmembrane receptor
5.725	0.234	-4.612	0.0005	0.0288	ENSBTAG00000005299	EDNRB	endothelin receptor type B	Plasma Membrane	G-protein coupled receptor	bosentan, sitaxsentan, macitentan, atrasentan
13.584	0.736	-4.206	5e-05	0.00529	ENSBTAG00000038048	MRC1	mannose receptor C-type 1	Plasma Membrane	transmembrane receptor	technetium Tc 99m tilmanocept
2.399	0.139	-4.113	0.00015	0.0125	ENSBTAG00000019741	C3AR1	complement C3a receptor 1	Plasma Membrane	G-protein coupled receptor
8.046	0.585	-3.781	5e-05	0.00529	ENSBTAG00000011193	C1QC	complement C1q C chain	Extracellular Space	peptidase
106.983	9.083	-3.558	5e-05	0.00529	ENSBTAG00000048122	CFD	complement factor D	Extracellular Space	peptidase
32.622	2.806	-3.539	5e-05	0.00529	ENSBTAG00000015815	CFP	complement factor properdin	Extracellular Space	other
3.66	0.32	-3.515	0.0001	0.00927	ENSBTAG00000008945	SDSL	serine dehydratase like	Cytoplasm	enzyme
24.503	2.146	-3.513	5e-05	0.00529	ENSBTAG00000026779	LYZ	lysozyme	Extracellular Space	enzyme
13.144	1.263	-3.38	5e-05	0.00529	ENSBTAG00000013235	TINAGL1	tubulointerstitial nephritis antigen like 1	Extracellular Space	transporter
137.957	14.74	-3.226	5e-05	0.00529	ENSBTAG00000009051	MMP19	matrix metallopeptidase 19	Extracellular Space	peptidase	marimastat
2.453	0.292	-3.072	0.00025	0.0179	ENSBTAG00000016206	MAOA	monoamine oxidase A	Cytoplasm	enzyme	ladostigil, CX-1370, moclobemide, MAO-A inhibitor, phentermine/topiramate, fenfluramine/phentermine, methamphetamine, dextroamphetamine, procainamide, tranylcypromine, phenelzine, iproniazid, isocarboxazid, phentermine, benzphetamine, N-(2-indanyl)glycinamide
22.578	2.766	-3.029	0.00015	0.0125	ENSBTAG00000013452	AQP9	aquaporin 9	Plasma Membrane	transporter
8.566	1.119	-2.937	0.0002	0.0157	ENSBTAG00000011196	C1QB	complement C1q B chain	Extracellular Space	peptidase
6.808	0.903	-2.915	5e-05	0.00529	ENSBTAG00000027684	FOLR2	folate receptor beta	Plasma Membrane	transporter
11.88	1.634	-2.862	5e-05	0.00529	ENSBTAG00000000873	SLC13A3	solute carrier family 13 member 3	Plasma Membrane	transporter
8.881	1.248	-2.831	5e-05	0.00529	ENSBTAG00000012265	VWF	von Willebrand factor	Extracellular Space	other
4.733	0.68	-2.8	5e-05	0.00529	ENSBTAG00000009475	PLXDC2	plexin domain containing 2	Extracellular Space	other
17.467	2.521	-2.793	5e-05	0.00529	ENSBTAG00000012815	CLEC12A	C-type lectin domain family 12 member A	Plasma Membrane	other
5.83	0.886	-2.718	0.0004	0.0243	ENSBTAG00000020699	TSPAN11	tetraspanin 11	Other	other
89.506	14.492	-2.627	5e-05	0.00529	ENSBTAG00000008635	Sult1a1	sulfotransferase family 1A, phenol-preferring, member 1	Cytoplasm	enzyme
275.2	48.843	-2.494	5e-05	0.00529	ENSBTAG00000007338	TYROBP	TYRO protein tyrosine kinase binding protein	Plasma Membrane	transmembrane receptor
3.04	0.545	-2.479	0.00055	0.0309	ENSBTAG00000002266	NPL	N-acetylneuraminate pyruvate lyase	Cytoplasm	enzyme
1.971	0.361	-2.45	5e-05	0.00529	ENSBTAG00000004757	LTBP4	latent transforming growth factor beta binding protein 4	Extracellular Space	growth factor
25.858	4.845	-2.416	5e-05	0.00529	ENSBTAG00000009717	FGL2	fibrinogen like 2	Extracellular Space	peptidase
18.963	3.586	-2.403	5e-05	0.00529	ENSBTAG00000004261	SPON2	spondin 2	Extracellular Space	other
1.6	0.303	-2.398	0.0008	0.0412	ENSBTAG00000003607	FAM20C	FAM20C, golgi associated secretory pathway kinase	Extracellular Space	enzyme
4.11	0.789	-2.382	5e-05	0.00529	ENSBTAG00000014069	PDK4	pyruvate dehydrogenase kinase 4	Cytoplasm	kinase
64.183	12.5	-2.36	5e-05	0.00529	ENSBTAG00000012771	CSF1R	colony stimulating factor 1 receptor	Plasma Membrane	kinase	nilotinib, sunitinib, pazopanib, quizartinib, pexidartinib, PLX7486, ARRY-382, JNJ-40346527, FPA008, bosutinib, imatinib
19.022	3.744	-2.345	5e-05	0.00529	ENSBTAG00000014861	SLC20A2	solute carrier family 20 member 2	Plasma Membrane	transporter
7.21	1.439	-2.325	0.00025	0.0179	ENSBTAG00000014642	NAPRT	nicotinate phosphoribosyltransferase	Cytoplasm	enzyme
203.501	40.778	-2.319	5e-05	0.00529	ENSBTAG00000020872	C5AR1	complement C5a receptor 1	Plasma Membrane	G-protein coupled receptor
8.199	1.692	-2.276	5e-05	0.00529	ENSBTAG00000020490	NACC2	NACC family member 2	Nucleus	transcription regulator
34.381	7.283	-2.239	5e-05	0.00529	ENSBTAG00000005260	SPP1	secreted phosphoprotein 1	Extracellular Space	cytokine
21.077	4.482	-2.233	5e-05	0.00529	ENSBTAG00000000977	CADM1	cell adhesion molecule 1	Plasma Membrane	other
520.729	111.278	-2.226	0.0004	0.0243	ENSBTAG00000031814	SDS	serine dehydratase	Cytoplasm	enzyme
245.004	53.145	-2.205	5e-05	0.00529	ENSBTAG00000015032	CD14	CD14 molecule	Plasma Membrane	transmembrane receptor
27.605	6.064	-2.187	5e-05	0.00529	ENSBTAG00000008592	FCGR1A	Fc fragment of IgG receptor Ia	Plasma Membrane	transmembrane receptor	IgG
36.092	8.028	-2.169	5e-05	0.00529	ENSBTAG00000017866	CD36	CD36 molecule	Plasma Membrane	transmembrane receptor
22.904	5.092	-2.169	5e-05	0.00529	ENSBTAG00000006608	GGT5	gamma-glutamyltransferase 5	Plasma Membrane	enzyme
7.881	1.777	-2.149	0.0003	0.0199	ENSBTAG00000018539	KLK1	kallikrein 1	Cytoplasm	peptidase
10.562	2.392	-2.143	5e-05	0.00529	ENSBTAG00000009873	NRN1	neuritin 1	Cytoplasm	other
3.467	0.785	-2.143	0.00075	0.0395	ENSBTAG00000007693	SLC45A3	solute carrier family 45 member 3	Cytoplasm	transporter
2.361	0.538	-2.133	0.0005	0.0288	ENSBTAG00000020402	TDRD9	tudor domain containing 9	Cytoplasm	other
22.635	5.203	-2.121	0.00025	0.0179	ENSBTAG00000020554	AIF1	allograft inflammatory factor 1	Nucleus	other
125.825	29.808	-2.078	5e-05	0.00529	ENSBTAG00000017593	TREM1	triggering receptor expressed on myeloid cells 1	Plasma Membrane	transmembrane receptor
89.567	21.445	-2.062	5e-05	0.00529	ENSBTAG00000023832	ADAM8	ADAM metallopeptidase domain 8	Plasma Membrane	peptidase
187.684	44.942	-2.062	0.00035	0.0223	ENSBTAG00000021035	CTSK	cathepsin K	Cytoplasm	peptidase	cathepsin K inhibitor, odanacatib
1.558	0.376	-2.051	0.00055	0.0309	ENSBTAG00000030690	RADIL	Rap associating with DIL domain	Cytoplasm	other
38.705	9.426	-2.038	5e-05	0.00529	ENSBTAG00000003396	MAFB	MAF bZIP transcription factor B	Nucleus	transcription regulator
10.311	2.554	-2.013	0.0004	0.0243	ENSBTAG00000022039	CMKLR1	chemerin chemokine-like receptor 1	Plasma Membrane	G-protein coupled receptor
29.415	7.535	-1.965	5e-05	0.00529	ENSBTAG00000006240	TLR4	toll like receptor 4	Plasma Membrane	transmembrane receptor	resatorvid, OM 174 lipid
99.806	25.788	-1.952	5e-05	0.00529	ENSBTAG00000019150	PLD3	phospholipase D family member 3	Cytoplasm	enzyme
31.231	8.184	-1.932	5e-05	0.00529	ENSBTAG00000005668	SLC39A8	solute carrier family 39 member 8	Extracellular Space	transporter
7.686	2.02	-1.928	0.00025	0.0179	ENSBTAG00000031069	SNX24	sorting nexin 24	Other	transporter
10.055	2.652	-1.923	5e-05	0.00529	ENSBTAG00000021920	SEMA4C	semaphorin 4C	Plasma Membrane	other
5.561	1.519	-1.872	0.0001	0.00927	ENSBTAG00000012504	GAS2L1	growth arrest specific 2 like 1	Cytoplasm	other
28.916	8.101	-1.836	0.0001	0.00927	ENSBTAG00000015582	HMOX1	heme oxygenase 1	Cytoplasm	enzyme	tin mesoporphyrin
2.441	0.689	-1.825	0.0003	0.0199	ENSBTAG00000008817	LAMA4	laminin subunit alpha 4	Extracellular Space	enzyme
6.069	1.715	-1.823	0.00015	0.0125	ENSBTAG00000011824	OGN	osteoglycin	Extracellular Space	growth factor
2.508	0.71	-1.822	0.00095	0.0476	ENSBTAG00000003777	TIE1	tyrosine kinase with immunoglobulin like and EGF like domains 1	Plasma Membrane	kinase
4.247	1.207	-1.815	0.0001	0.00927	ENSBTAG00000021830	ENPP1	ectonucleotide pyrophosphatase/phosphodiesterase 1	Plasma Membrane	enzyme
719.276	204.999	-1.811	5e-05	0.00529	ENSBTAG00000011931	CD63	CD63 molecule	Plasma Membrane	other
67.167	19.495	-1.785	0.0001	0.00927	ENSBTAG00000006910	ASRGL1	asparaginase like 1	Cytoplasm	enzyme
35.516	10.319	-1.783	0.00025	0.0179	ENSBTAG00000048155	FCN1	ficolin 1	Extracellular Space	peptidase
10.03	2.93	-1.775	0.00095	0.0476	ENSBTAG00000005018	NFAM1	NFAT activating protein with ITAM motif 1	Plasma Membrane	transmembrane receptor
866.458	255.134	-1.764	0.00025	0.0179	ENSBTAG00000024503	FCER1G	Fc fragment of IgE receptor Ig	Plasma Membrane	transmembrane receptor
293.647	87.665	-1.744	5e-05	0.00529	ENSBTAG00000013125	PLAUR	plasminogen activator, urokinase receptor	Plasma Membrane	transmembrane receptor
32.132	9.722	-1.725	5e-05	0.00529	ENSBTAG00000021766	HBEGF	heparin binding EGF like growth factor	Extracellular Space	growth factor
22.777	6.897	-1.723	0.0003	0.0199	ENSBTAG00000026944	LILRB5	leukocyte immunoglobulin like receptor B5	Plasma Membrane	transmembrane receptor
5.564	1.715	-1.698	0.00055	0.0309	ENSBTAG00000033669	IL17RC	interleukin 17 receptor C	Plasma Membrane	transmembrane receptor
5.517	1.714	-1.686	0.0001	0.00927	ENSBTAG00000001814	PLXND1	plexin D1	Plasma Membrane	transmembrane receptor
71.377	22.217	-1.684	0.00035	0.0223	ENSBTAG00000015061	AU018091	expressed sequence AU018091	Other	other
24.173	7.529	-1.683	0.00015	0.0125	ENSBTAG00000003176	JAM3	junctional adhesion molecule 3	Plasma Membrane	other
2.012	0.631	-1.673	0.00015	0.0125	ENSBTAG00000013407	PLXNB1	plexin B1	Plasma Membrane	transmembrane receptor
29.631	9.33	-1.667	5e-05	0.00529	ENSBTAG00000008931	CREG1	cellular repressor of E1A stimulated genes 1	Nucleus	transcription regulator
12.601	3.97	-1.666	5e-05	0.00529	ENSBTAG00000012387	PAM	peptidylglycine alpha-amidating monooxygenase	Plasma Membrane	enzyme
15.717	5.047	-1.639	5e-05	0.00529	ENSBTAG00000001042	MXD1	MAX dimerization protein 1	Nucleus	transcription regulator
30.241	9.721	-1.637	5e-05	0.00529	ENSBTAG00000019964	GAS6	growth arrest specific 6	Extracellular Space	growth factor
0.737	0.238	-1.629	5e-05	0.00529	ENSBTAG00000008542	SSPO	SCO-spondin	Cytoplasm	other
34.569	11.29	-1.614	5e-05	0.00529	ENSBTAG00000018223	CHI3L1	chitinase 3 like 1	Extracellular Space	enzyme
57.887	19.128	-1.598	5e-05	0.00529	ENSBTAG00000005115	SLC31A2	solute carrier family 31 member 2	Plasma Membrane	transporter
32.039	10.631	-1.592	0.0001	0.00927	ENSBTAG00000017273	LRRC25	leucine rich repeat containing 25	Other	other
10.998	3.667	-1.585	0.00015	0.0125	ENSBTAG00000015745	RAB3IL1	RAB3A interacting protein like 1	Cytoplasm	other
11.275	3.803	-1.568	0.00035	0.0223	ENSBTAG00000007558	IL9R	interleukin 9 receptor	Plasma Membrane	transmembrane receptor
211.067	71.257	-1.567	5e-05	0.00529	ENSBTAG00000047379	CYP3A4	cytochrome P450 family 3 subfamily A member 4	Cytoplasm	enzyme	cobicistat, cobicistat/elvitegravir/emtricitabine/tenofovir disoproxil, atazanavir/cobicistat, cobicistat/darunavir, ketoconazole
12.38	4.244	-1.544	0.00015	0.0125	ENSBTAG00000010238	LTB4R	leukotriene B4 receptor	Plasma Membrane	G-protein coupled receptor	etalocib
9.81	3.371	-1.541	0.00085	0.0434	ENSBTAG00000002823	MPZL1	myelin protein zero like 1	Plasma Membrane	other
31.914	10.972	-1.54	0.00015	0.0125	ENSBTAG00000015326	DFNA5	DFNA5, deafness associated tumor suppressor	Cytoplasm	other
6.741	2.319	-1.539	0.0003	0.0199	ENSBTAG00000031476	DLL1	delta like canonical Notch ligand 1	Plasma Membrane	enzyme
46.664	16.164	-1.53	0.00055	0.0309	ENSBTAG00000007450	C2	complement C2	Extracellular Space	peptidase
110.267	38.636	-1.513	5e-05	0.00529	ENSBTAG00000019569	CD151	CD151 molecule (Raph blood group)	Plasma Membrane	other
44.318	15.74	-1.493	5e-05	0.00529	ENSBTAG00000012847	FAM129B	family with sequence similarity 129 member B	Cytoplasm	other
19.652	7.076	-1.474	0.0001	0.00927	ENSBTAG00000013165	ENPP2	ectonucleotide pyrophosphatase/phosphodiesterase 2	Plasma Membrane	enzyme
20.204	7.387	-1.452	0.0005	0.0288	ENSBTAG00000007275	TREM2	triggering receptor expressed on myeloid cells 2	Plasma Membrane	transmembrane receptor
43.259	15.867	-1.447	5e-05	0.00529	ENSBTAG00000008132	SOX13	SRY-box 13	Nucleus	transcription regulator
182.23	69.517	-1.39	5e-05	0.00529	ENSBTAG00000005043	TIMP1	TIMP metallopeptidase inhibitor 1	Extracellular Space	cytokine
21.564	8.266	-1.383	0.00045	0.0266	ENSBTAG00000003556	ZFYVE21	zinc finger FYVE-type containing 21	Other	other
109.425	42.279	-1.372	5e-05	0.00529	ENSBTAG00000014764	CD9	CD9 molecule	Plasma Membrane	other
77.562	30.067	-1.367	5e-05	0.00529	ENSBTAG00000010508	BLVRB	biliverdin reductase B	Cytoplasm	enzyme
19.594	7.746	-1.339	0.00015	0.0125	ENSBTAG00000013462	L1CAM	L1 cell adhesion molecule	Plasma Membrane	other
11.698	4.675	-1.323	0.00045	0.0266	ENSBTAG00000003636	LIPA	lipase A, lysosomal acid type	Cytoplasm	enzyme
16.183	6.484	-1.32	0.00055	0.0309	ENSBTAG00000046556	SOX4	SRY-box 4	Nucleus	transcription regulator
3.692	1.5	-1.299	0.0003	0.0199	ENSBTAG00000019187	ZNF462	zinc finger protein 462	Nucleus	other
28.588	11.644	-1.296	0.0001	0.00927	ENSBTAG00000004322	FOS	Fos proto-oncogene, AP-1 transcription factor subunit	Nucleus	transcription regulator
48.349	20.01	-1.273	0.00075	0.0395	ENSBTAG00000004587	DUSP6	dual specificity phosphatase 6	Cytoplasm	phosphatase
21.247	8.817	-1.269	0.00075	0.0395	ENSBTAG00000036154	TARP	TCR gamma alternate reading frame protein	Cytoplasm	other
13.25	5.575	-1.249	0.0005	0.0288	ENSBTAG00000019123	MEFV	MEFV, pyrin innate immunity regulator	Nucleus	other
274.028	122.129	-1.166	0.0004	0.0243	ENSBTAG00000007375	MIF	macrophage migration inhibitory factor (glycosylation-inhibiting factor)	Extracellular Space	cytokine
38.433	17.427	-1.141	0.0006	0.033	ENSBTAG00000017665	DHRS4	dehydrogenase/reductase 4	Cytoplasm	enzyme
28.839	13.11	-1.137	0.00035	0.0223	ENSBTAG00000020747	ASS1	argininosuccinate synthase 1	Cytoplasm	enzyme
93.04	42.387	-1.134	0.0008	0.0412	ENSBTAG00000015579	TMEM160	transmembrane protein 160	Cytoplasm	other
36.467	16.691	-1.128	0.0003	0.0199	ENSBTAG00000019315	PLA2G7	phospholipase A2 group VII	Extracellular Space	enzyme	darapladib
233.946	108.145	-1.113	0.0008	0.0412	ENSBTAG00000020894	LAPTM4A	lysosomal protein transmembrane 4 alpha	Cytoplasm	other
188.87	87.458	-1.111	0.0004	0.0243	ENSBTAG00000010584	AP2S1	adaptor related protein complex 2 sigma 1 subunit	Cytoplasm	transporter
97.219	45.731	-1.088	0.0007	0.0378	ENSBTAG00000000067	SDF2L1	stromal cell derived factor 2 like 1	Cytoplasm	other
12.05	5.67	-1.087	0.0007	0.0378	ENSBTAG00000006775	SLC12A7	solute carrier family 12 member 7	Plasma Membrane	transporter
26.776	12.921	-1.051	0.0008	0.0412	ENSBTAG00000035995	TNFAIP2	TNF alpha induced protein 2	Extracellular Space	other
58.771	29.318	-1.003	0.001	0.0496	ENSBTAG00000006143	CREB3L1	cAMP responsive element binding protein 3 like 1	Nucleus	transcription regulator
27.269	56.868	1.06	0.00045	0.0266	ENSBTAG00000014798	CXCR3	C-X-C motif chemokine receptor 3	Plasma Membrane	G-protein coupled receptor
233.545	488.514	1.065	0.00085	0.0434	ENSBTAG00000006342	ATPIF1	ATPase inhibitory factor 1	Cytoplasm	other
36.099	77.227	1.097	0.0003	0.0199	ENSBTAG00000018938	CDIP1	cell death inducing p53 target 1	Nucleus	other
20.233	43.606	1.108	0.00095	0.0476	ENSBTAG00000032719	TFRC	transferrin receptor	Plasma Membrane	transporter	CALAA-01
4.215	9.133	1.115	0.001	0.0496	ENSBTAG00000003245	BCAR3	breast cancer anti-estrogen resistance 3	Cytoplasm	other
8.474	18.612	1.135	0.0005	0.0288	ENSBTAG00000032132	ELL3	elongation factor for RNA polymerase II 3	Nucleus	transcription regulator
12.954	29.315	1.178	5e-05	0.00529	ENSBTAG00000014380	MCM2	minichromosome maintenance complex component 2	Nucleus	enzyme
32.891	74.698	1.183	0.0004	0.0243	ENSBTAG00000011887	CD22	CD22 molecule	Plasma Membrane	transmembrane receptor	epratuzumab, BL22 immunotoxin, inotuzumab ozogamicin, combotox, RFB4-dgRTA, immunotoxin HA22
5.088	11.56	1.184	0.0006	0.033	ENSBTAG00000003959	ARHGAP24	Rho GTPase activating protein 24	Cytoplasm	other
9.752	22.289	1.193	0.00035	0.0223	ENSBTAG00000038496	CR2	complement C3d receptor 2	Plasma Membrane	transmembrane receptor
71.752	164.242	1.195	0.0002	0.0157	ENSBTAG00000004580	MS4A1	membrane spanning 4-domains A1	Plasma Membrane	other	tositumomab, rituximab, ofatumumab, veltuzumab, methotrexate/ofatumumab, ocrelizumab, SBI-087, bortezomib/cladribine/rituximab, PF-5212374, obinutuzumab, cyclophosphamide/fludarabine phosphate/rituximab, methotrexate/rituximab, rituximab/temozolomide, methotrexate/rituximab/temozolomide, cyclophosphamide/dexamethasone/rituximab, fludarabine phosphate/rituximab, rituximab/thalidomide, cyclophospha…
18.216	41.726	1.196	0.00015	0.0125	ENSBTAG00000014172	FGD2	FYVE, RhoGEF and PH domain containing 2	Cytoplasm	other
13.36	30.784	1.204	0.00035	0.0223	ENSBTAG00000023611	ZBTB32	zinc finger and BTB domain containing 32	Nucleus	transcription regulator
52.846	125.281	1.245	0.0002	0.0157	ENSBTAG00000046320	CXCR5	C-X-C motif chemokine receptor 5	Plasma Membrane	G-protein coupled receptor
5.243	12.45	1.248	0.0001	0.00927	ENSBTAG00000016738	DTX1	deltex E3 ubiquitin ligase 1	Nucleus	transcription regulator
4.684	11.235	1.262	0.0004	0.0243	ENSBTAG00000009455	IL12RB2	interleukin 12 receptor subunit beta 2	Plasma Membrane	transmembrane receptor
28.571	68.512	1.262	0.0001	0.00927	ENSBTAG00000015635	TNFRSF4	TNF receptor superfamily member 4	Plasma Membrane	transmembrane receptor	GSK3174998, PF-04518600
4.301	10.539	1.293	0.00025	0.0179	ENSBTAG00000019524	ITGAD	integrin subunit alpha D	Plasma Membrane	other
5.698	14.236	1.321	0.00025	0.0179	ENSBTAG00000032183	NELL2	neural EGFL like 2	Extracellular Space	other
29.342	73.986	1.334	5e-05	0.00529	ENSBTAG00000034159	FCRLA	Fc receptor like A	Plasma Membrane	other
3.514	8.876	1.337	0.0002	0.0157	ENSBTAG00000018198	TLR9	toll like receptor 9	Plasma Membrane	transmembrane receptor	agatolimod, HYB-2055, GNKG168, SD-101, hydroxychloroquine
5.069	13.098	1.37	0.00025	0.0179	ENSBTAG00000002233	CPNE2	copine 2	Cytoplasm	other
20098.5	52527.4	1.386	0.0001	0.00927	ENSBTAG00000025666	RPS29	ribosomal protein S29	Cytoplasm	other
2.796	7.368	1.398	0.0006	0.033	ENSBTAG00000014523	DIRAS2	DIRAS family GTPase 2	Plasma Membrane	enzyme
2.69	7.107	1.402	5e-05	0.00529	ENSBTAG00000002224	UHRF1	ubiquitin like with PHD and ring finger domains 1	Nucleus	transcription regulator
2.986	8.157	1.45	0.0003	0.0199	ENSBTAG00000004337	PDE1B	phosphodiesterase 1B	Cytoplasm	enzyme
22.26	62.155	1.481	5e-05	0.00529	ENSBTAG00000016835	IL17F	interleukin 17F	Extracellular Space	cytokine
1.926	5.381	1.482	5e-05	0.00529	ENSBTAG00000018137	A2M	alpha-2-macroglobulin	Extracellular Space	transporter
3.884	10.864	1.484	5e-05	0.00529	ENSBTAG00000025898	TBC1D8	TBC1 domain family member 8	Plasma Membrane	other
4.124	11.579	1.489	0.0008	0.0412	ENSBTAG00000031267	SERPINB9	serpin family B member 9	Cytoplasm	other
5.791	16.767	1.534	5e-05	0.00529	ENSBTAG00000026375	RMI2	RecQ mediated genome instability 2	Nucleus	other
0.619	1.812	1.549	0.0006	0.033	ENSBTAG00000009655	TNS3	tensin 3	Plasma Membrane	phosphatase
16.834	50.06	1.572	5e-05	0.00529	ENSBTAG00000006360	CD180	CD180 molecule	Plasma Membrane	other
5.16	15.584	1.595	5e-05	0.00529	ENSBTAG00000021777	Doc2g	double C2, gamma	Nucleus	other
0.835	2.674	1.679	0.00045	0.0266	ENSBTAG00000038235	NOD1	nucleotide binding oligomerization domain containing 1	Cytoplasm	other
1.716	5.536	1.689	0.00015	0.0125	ENSBTAG00000002299	SEL1L3	SEL1L family member 3	Nucleus	other
6.643	21.634	1.703	5e-05	0.00529	ENSBTAG00000000964	FCRL5	Fc receptor like 5	Plasma Membrane	other
20.492	66.994	1.709	5e-05	0.00529	ENSBTAG00000022394	SAA1	serum amyloid A1	Extracellular Space	transporter
7.176	23.654	1.721	5e-05	0.00529	ENSBTAG00000016770	GAPT	GRB2 binding adaptor protein, transmembrane	Other	other
41.133	135.685	1.722	0.0001	0.00927	ENSBTAG00000031889	HIST1H2BL	histone cluster 1 H2B family member l	Nucleus	other
97.971	323.794	1.725	5e-05	0.00529	ENSBTAG00000021378	S100A13	S100 calcium binding protein A13	Cytoplasm	other
1.606	5.437	1.76	0.0002	0.0157	ENSBTAG00000014042	TLR10	toll like receptor 10	Plasma Membrane	transmembrane receptor
2.605	8.899	1.772	5e-05	0.00529	ENSBTAG00000031184	Cdkn1c	cyclin-dependent kinase inhibitor 1C (P57)	Nucleus	other
5.568	19.356	1.797	5e-05	0.00529	ENSBTAG00000039702	FCRL3	Fc receptor like 3	Plasma Membrane	other
21.538	75.322	1.806	5e-05	0.00529	ENSBTAG00000008471	MX2	MX dynamin like GTPase 2	Nucleus	enzyme
25.264	89.814	1.83	0.00025	0.0179	ENSBTAG00000003313	TNFRSF9	TNF receptor superfamily member 9	Plasma Membrane	transmembrane receptor	urelumab
0.841	3.095	1.88	5e-05	0.00529	ENSBTAG00000016124	PACSIN1	protein kinase C and casein kinase substrate in neurons 1	Cytoplasm	kinase
0.797	3.097	1.959	0.00045	0.0266	ENSBTAG00000039937	TNFRSF8	TNF receptor superfamily member 8	Plasma Membrane	transmembrane receptor	HeFi-1 monoclonal antibody, brentuximab vedotin, brentuximab vedotin/rituximab
9.073	38.008	2.067	5e-05	0.00529	ENSBTAG00000038737	P2RY6	pyrimidinergic receptor P2Y6	Plasma Membrane	G-protein coupled receptor
8.305	34.887	2.071	0.0002	0.0157	ENSBTAG00000024188	HIST1H2BI	histone cluster 1 H2B family member i	Nucleus	other
0.648	2.73	2.075	5e-05	0.00529	ENSBTAG00000001173	PLXNA2	plexin A2	Plasma Membrane	transmembrane receptor
1.917	8.093	2.078	0.00065	0.0354	ENSBTAG00000026437	ULBP3	UL16 binding protein 3	Plasma Membrane	transmembrane receptor
1.669	7.359	2.14	5e-05	0.00529	ENSBTAG00000000684	ARHGEF10L	Rho guanine nucleotide exchange factor 10 like	Cytoplasm	enzyme
0.493	2.172	2.141	0.00015	0.0125	ENSBTAG00000011256	MYO1B	myosin IB	Cytoplasm	enzyme
3.526	15.801	2.164	5e-05	0.00529	ENSBTAG00000034883	CCR4	C-C motif chemokine receptor 4	Plasma Membrane	G-protein coupled receptor	mogamulizumab
1.094	5.779	2.401	5e-05	0.00529	ENSBTAG00000040088	SLC9B2	solute carrier family 9 member B2	Plasma Membrane	transporter
0.345	1.857	2.43	0.00025	0.0179	ENSBTAG00000018142	DTL	denticleless E3 ubiquitin protein ligase homolog	Nucleus	other
0.542	3.105	2.519	0.0001	0.00927	ENSBTAG00000002912	INHBA	inhibin beta A subunit	Extracellular Space	growth factor
7.849	47.034	2.583	5e-05	0.00529	ENSBTAG00000038639	CXCL9	C-X-C motif chemokine ligand 9	Extracellular Space	cytokine
0.722	6.383	3.144	5e-05	0.00529	ENSBTAG00000017514	CCND1	cyclin D1	Nucleus	transcription regulator	arsenic trioxide/tretinoin, arsenic trioxide/daunorubicin/tretinoin, arsenic trioxide/gemtuzumab ozogamicin/tretinoin, arsenic trioxide/idarubicin/tretinoin, arsenic trioxide
0.213	1.984	3.222	5e-05	0.00529	ENSBTAG00000010361	DLL4	delta like canonical Notch ligand 4	Extracellular Space	other	OMP-21M18, REGN421
0.101	1.018	3.332	5e-05	0.00529	ENSBTAG00000002804	PDGFRB	platelet derived growth factor receptor beta	Plasma Membrane	kinase	dasatinib, sunitinib, pazopanib, axitinib, tivozanib, telatinib, tandutinib, nintedanib, regorafenib, JI 101, bortezomib/sorafenib, lapatinib/pazopanib, dexamethasone/lenalidomide/sorafenib, bevacizumab/sorafenib, imatinib/sirolimus, cytarabine/idarubicin/sorafenib, 5-azacytidine/sorafenib, decitabine/sorafenib, everolimus/sorafenib, docetaxel/nintedanib, imatinib, sorafenib, orantinib, becaplerm…
0.111	1.143	3.37	5e-05	0.00529	ENSBTAG00000010793	CCDC80	coiled-coil domain containing 80	Nucleus	other
4.514	0		5e-05	0.00529	ENSBTAG00000007312	Cd209f	CD209f antigen	Other	other
1.102	0		0.00015	0.0125	ENSBTAG00000032455	HIST1H2BE	histone cluster 1 H2B family member e	Nucleus	other
0.611	0		0.0003	0.0199	ENSBTAG00000046418	RNF224	ring finger protein 224	Other	other
0	1.03	∞	5e-05	0.00529	ENSBTAG00000013472	COL1A2	collagen type I alpha 2 chain	Extracellular Space	other	collagenase clostridium histolyticum
