# Supplementary material for: Potential Diagnostic Value of the Peripheral Blood Mononuclear Cell Transcriptome From Cattle With Bovine Tuberculosis
Source: Front Vet Sci. 2020 May 27;7:295. doi: 10.3389/fvets.2020.00295 (PMC7266948; doi:10.3389/fvets.2020.00295)
Supplement: Supplementary file 3 [file Table_3.XLS]

## Sheet: PPD-PCR-P vs HC
DEGs between bTB PCR-P and HC cattle (PPD-B stimulated)
HC	PCR-P	Log Ratio	p-value	False Discovery Rate (q-value)	ID	Symbol	Entrez Gene Name	Location	Type(s)	Drug(s)
3.226	0.038	-6.42	0.0044	0.033	ENSBTAG00000037539	VCAM1	vascular cell adhesion molecule 1	Plasma Membrane	transmembrane receptor
54.066	4.039	-3.743	5e-05	0.00116	ENSBTAG00000010433	SAA1	serum amyloid A1	Extracellular Space	transporter
1.109	0.097	-3.509	0.00085	0.0101	ENSBTAG00000012229	Gm1110	predicted gene 1110	Other	other
4.169	0.455	-3.195	5e-05	0.00116	ENSBTAG00000021830	ENPP1	ectonucleotide pyrophosphatase/phosphodiesterase 1	Plasma Membrane	enzyme
7.351	0.894	-3.039	5e-05	0.00116	ENSBTAG00000013235	TINAGL1	tubulointerstitial nephritis antigen like 1	Extracellular Space	transporter
0.568	0.077	-2.879	0.00175	0.0173	ENSBTAG00000014391	CRB2	crumbs 2, cell polarity complex component	Extracellular Space	other
1.315	0.199	-2.723	0.0005	0.00685	ENSBTAG00000032007	LRP11	LDL receptor related protein 11	Other	other
9.969	1.58	-2.657	5e-05	0.00116	ENSBTAG00000002923	CX3CR1	C-X3-C motif chemokine receptor 1	Plasma Membrane	G-protein coupled receptor
7.87	1.318	-2.578	5e-05	0.00116	ENSBTAG00000011824	OGN	osteoglycin	Extracellular Space	growth factor
2.302	0.389	-2.567	5e-05	0.00116	ENSBTAG00000011150	PFN2	profilin 2	Cytoplasm	other
1.968	0.38	-2.373	0.00045	0.0063	ENSBTAG00000026753	CXCR2	C-X-C motif chemokine receptor 2	Plasma Membrane	G-protein coupled receptor	repertaxin, SB-265610, AZD5069, 2'-((4'-trifluoromethanesulfonyloxy)phenyl)-N-methanesulfonylpropionamide
1.352	0.262	-2.367	0.0006	0.00789	ENSBTAG00000005077	CXCL12	C-X-C motif chemokine ligand 12	Extracellular Space	cytokine	NOX-A12
1.384	0.271	-2.351	0.00235	0.0214	ENSBTAG00000009733	FBP1	fructose-bisphosphatase 1	Cytoplasm	phosphatase
6.35	1.273	-2.319	5e-05	0.00116	ENSBTAG00000025942	HPGD	hydroxyprostaglandin dehydrogenase 15-(NAD)	Cytoplasm	enzyme
1.65	0.331	-2.317	0.0011	0.0122	ENSBTAG00000008291	PROCR	protein C receptor	Plasma Membrane	other
1.442	0.306	-2.236	0.00035	0.00518	ENSBTAG00000007596	GEM	GTP binding protein overexpressed in skeletal muscle	Plasma Membrane	enzyme
3.25	0.703	-2.208	5e-05	0.00116	ENSBTAG00000014405	OSBPL6	oxysterol binding protein like 6	Cytoplasm	transporter
14.224	3.397	-2.066	5e-05	0.00116	ENSBTAG00000004261	SPON2	spondin 2	Extracellular Space	other
0.805	0.193	-2.057	0.008	0.0495	ENSBTAG00000038490	CLEC4A	C-type lectin domain family 4 member A	Plasma Membrane	transmembrane receptor
12.968	3.164	-2.035	5e-05	0.00116	ENSBTAG00000014861	SLC20A2	solute carrier family 20 member 2	Plasma Membrane	transporter
1.371	0.338	-2.022	0.0073	0.0466	ENSBTAG00000010094	FANCD2OS	FANCD2 opposite strand	Other	other
2.306	0.569	-2.02	0.0004	0.00575	ENSBTAG00000000336	CAT3	cationic amino acid transporter 3-like	Other	other
4.831	1.196	-2.014	5e-05	0.00116	ENSBTAG00000025005	METTL7A	methyltransferase like 7A	Cytoplasm	other
0.584	0.147	-1.994	0.00235	0.0214	ENSBTAG00000013366	NRIP3	nuclear receptor interacting protein 3	Other	other
0.653	0.164	-1.992	0.0051	0.0364	ENSBTAG00000021282	SGCE	sarcoglycan epsilon	Plasma Membrane	other
9.616	2.497	-1.945	5e-05	0.00116	ENSBTAG00000000770	PGM2L1	phosphoglucomutase 2 like 1	Cytoplasm	enzyme
2.352	0.629	-1.902	0.00265	0.0232	ENSBTAG00000016147	Cetn4	centrin 4	Other	other
1.855	0.503	-1.882	5e-05	0.00116	ENSBTAG00000003777	TIE1	tyrosine kinase with immunoglobulin like and EGF like domains 1	Plasma Membrane	kinase
0.684	0.188	-1.859	0.00645	0.0429	ENSBTAG00000006263	GP2	glycoprotein 2	Cytoplasm	other
1.019	0.286	-1.832	0.0004	0.00575	ENSBTAG00000003749	KCNMB4	potassium calcium-activated channel subfamily M regulatory beta subunit 4	Plasma Membrane	ion channel	tedisamil
2.425	0.686	-1.823	0.00085	0.0101	ENSBTAG00000021899	PDE9A	phosphodiesterase 9A	Cytoplasm	enzyme
35.048	9.992	-1.81	5e-05	0.00116	ENSBTAG00000036154	TARP	TCR gamma alternate reading frame protein	Cytoplasm	other
18.647	5.398	-1.788	5e-05	0.00116	ENSBTAG00000007116	ARRDC3	arrestin domain containing 3	Plasma Membrane	other
2.295	0.67	-1.776	0.00085	0.0101	ENSBTAG00000001096	PRKRA	protein activator of interferon induced protein kinase EIF2AK2	Cytoplasm	other
1.625	0.484	-1.746	0.0001	0.00203	ENSBTAG00000010444	ERBB3	erb-b2 receptor tyrosine kinase 3	Plasma Membrane	kinase	afatinib, sapitinib, MEHD7945A, osimertinib, RO5479599, LJM716, MM-111, MM-141, zirconium-89-labeled RO5479599, patritumab, GSK2849330, zirconium-89-GSK2849330, afatinib/cetuximab, sym013
1.569	0.469	-1.741	5e-05	0.00116	ENSBTAG00000008817	LAMA4	laminin subunit alpha 4	Extracellular Space	enzyme
1.236	0.372	-1.731	0.00165	0.0166	ENSBTAG00000004004	CSDC2	cold shock domain containing C2	Cytoplasm	other
11.768	3.55	-1.729	0.0001	0.00203	ENSBTAG00000003329	FST	follistatin	Extracellular Space	other
4.374	1.323	-1.726	5e-05	0.00116	ENSBTAG00000021287	SLC16A7	solute carrier family 16 member 7	Plasma Membrane	transporter
1.378	0.42	-1.714	0.00065	0.00835	ENSBTAG00000004023	KIAA1324L	KIAA1324 like	Other	other
2.523	0.77	-1.713	0.00605	0.0409	ENSBTAG00000005150	HMGB3	high mobility group box 3	Nucleus	other
161.417	50.387	-1.68	5e-05	0.00116	ENSBTAG00000001002	TCF7	transcription factor 7 (T-cell specific, HMG-box)	Nucleus	transcription regulator
32.267	10.093	-1.677	0.0009	0.0106	ENSBTAG00000032774	ADIRF	adipogenesis regulatory factor	Nucleus	other
351.537	110.109	-1.675	5e-05	0.00116	ENSBTAG00000032481	DAPL1	death associated protein like 1	Other	other
0.875	0.275	-1.671	0.0017	0.0169	ENSBTAG00000002348	SLC4A4	solute carrier family 4 member 4	Plasma Membrane	transporter
7.256	2.28	-1.67	5e-05	0.00116	ENSBTAG00000007635	PLCL1	phospholipase C like 1	Cytoplasm	enzyme	quinacrine
25.686	8.16	-1.654	5e-05	0.00116	ENSBTAG00000012847	FAM129B	family with sequence similarity 129 member B	Cytoplasm	other
1.557	0.496	-1.649	0.00025	0.00406	ENSBTAG00000017280	C3	complement C3	Extracellular Space	peptidase	IgG
1.21	0.387	-1.644	0.00505	0.0362	ENSBTAG00000002979	PIK3R3	phosphoinositide-3-kinase regulatory subunit 3	Cytoplasm	kinase
9.929	3.185	-1.64	5e-05	0.00116	ENSBTAG00000015888	PDE7B	phosphodiesterase 7B	Cytoplasm	enzyme	dyphylline, nitroglycerin, anagrelide, milrinone, dipyridamole, ketotifen, tolbutamide, theophylline, pentoxifylline
7.466	2.424	-1.623	5e-05	0.00116	ENSBTAG00000013007	FAM210B	family with sequence similarity 210 member B	Extracellular Space	other
1.124	0.365	-1.622	0.0054	0.0379	ENSBTAG00000004221	ESM1	endothelial cell specific molecule 1	Extracellular Space	growth factor
1880.78	611.401	-1.621	5e-05	0.00116	ENSBTAG00000047229	CRIP1	cysteine rich protein 1	Cytoplasm	other
5.065	1.672	-1.599	0.00265	0.0232	ENSBTAG00000001842	GSTM3	glutathione S-transferase mu 3	Cytoplasm	enzyme
1.811	0.603	-1.586	0.0052	0.0369	ENSBTAG00000006288	VSTM4	V-set and transmembrane domain containing 4	Other	other
105.328	35.364	-1.575	5e-05	0.00116	ENSBTAG00000019581	PLEKHF2	pleckstrin homology and FYVE domain containing 2	Cytoplasm	other
8.784	2.953	-1.573	5e-05	0.00116	ENSBTAG00000005165	CSGALNACT2	chondroitin sulfate N-acetylgalactosaminyltransferase 2	Cytoplasm	enzyme
0.785	0.264	-1.571	0.00735	0.0467	ENSBTAG00000002232	TRPC1	transient receptor potential cation channel subfamily C member 1	Plasma Membrane	ion channel
3.364	1.133	-1.57	5e-05	0.00116	ENSBTAG00000005356	ST5	suppression of tumorigenicity 5	Cytoplasm	enzyme
7.058	2.381	-1.568	5e-05	0.00116	ENSBTAG00000016208	TGM2	transglutaminase 2	Cytoplasm	enzyme
2.845	0.963	-1.563	5e-05	0.00116	ENSBTAG00000006420	BMPR2	bone morphogenetic protein receptor type 2	Plasma Membrane	kinase
2.772	0.942	-1.557	0.0045	0.0335	ENSBTAG00000013923	QPCT	glutaminyl-peptide cyclotransferase	Cytoplasm	enzyme
1225.1	418.924	-1.548	5e-05	0.00116	ENSBTAG00000006383	RPS3A	ribosomal protein S3A	Nucleus	other
0.934	0.323	-1.534	0.0075	0.0471	ENSBTAG00000013736	PROM1	prominin 1	Plasma Membrane	other
336.876	116.705	-1.529	5e-05	0.00116	ENSBTAG00000016835	IL17F	interleukin 17F	Extracellular Space	cytokine
2.246	0.78	-1.526	5e-05	0.00116	ENSBTAG00000002554	TCAF1	TRPM8 channel associated factor 1	Plasma Membrane	other
132.85	46.442	-1.516	5e-05	0.00116	ENSBTAG00000013761	STMN1	stathmin 1	Cytoplasm	other
14.532	5.101	-1.51	5e-05	0.00116	ENSBTAG00000009646	ALDH7A1	aldehyde dehydrogenase 7 family member A1	Cytoplasm	enzyme
3.018	1.071	-1.494	0.00015	0.00277	ENSBTAG00000019839	LTBP1	latent transforming growth factor beta binding protein 1	Extracellular Space	other
40.386	14.468	-1.481	5e-05	0.00116	ENSBTAG00000000013	PRKAA1	protein kinase AMP-activated catalytic subunit alpha 1	Cytoplasm	kinase	phenformin
4.58	1.645	-1.477	0.00405	0.031	ENSBTAG00000021611	C11orf74	chromosome 11 open reading frame 74	Extracellular Space	other
5.718	2.06	-1.473	0.00805	0.0497	ENSBTAG00000024042	MORN2	MORN repeat containing 2	Other	other
369.915	133.96	-1.465	5e-05	0.00116	ENSBTAG00000015147	S100A10	S100 calcium binding protein A10	Cytoplasm	other
1.944	0.71	-1.453	0.0023	0.0211	ENSBTAG00000007423	TNFRSF11B	TNF receptor superfamily member 11b	Plasma Membrane	transmembrane receptor
48.388	17.749	-1.447	5e-05	0.00116	ENSBTAG00000008541	MGST1	microsomal glutathione S-transferase 1	Cytoplasm	enzyme
10.076	3.757	-1.423	5e-05	0.00116	ENSBTAG00000000977	CADM1	cell adhesion molecule 1	Plasma Membrane	other
5.648	2.122	-1.413	0.0034	0.0277	ENSBTAG00000003113	RNF125	ring finger protein 125	Cytoplasm	enzyme
2502.27	940.63	-1.412	0.0002	0.00346	ENSBTAG00000017863	SRGN	serglycin	Cytoplasm	other
1.388	0.522	-1.41	0.00215	0.0201	ENSBTAG00000008074	C1QTNF6	C1q and tumor necrosis factor related protein 6	Extracellular Space	other
5.478	2.066	-1.407	0.0002	0.00346	ENSBTAG00000004303	SLC27A2	solute carrier family 27 member 2	Cytoplasm	transporter
3.031	1.148	-1.4	0.00465	0.0342	ENSBTAG00000018902	ZC2HC1A	zinc finger C2HC-type containing 1A	Other	other
5.658	2.145	-1.399	0.00045	0.0063	ENSBTAG00000017741	HACD4	3-hydroxyacyl-CoA dehydratase 4	Cytoplasm	enzyme
27.908	10.601	-1.396	5e-05	0.00116	ENSBTAG00000019552	PGRMC1	progesterone receptor membrane component 1	Plasma Membrane	transmembrane receptor
2.265	0.865	-1.388	0.0003	0.00459	ENSBTAG00000020374	THSD1	thrombospondin type 1 domain containing 1	Extracellular Space	other
45.737	17.491	-1.387	5e-05	0.00116	ENSBTAG00000008428	UPP1	uridine phosphorylase 1	Cytoplasm	enzyme
50.959	19.566	-1.381	5e-05	0.00116	ENSBTAG00000002647	RGS10	regulator of G-protein signaling 10	Cytoplasm	other
3.509	1.351	-1.377	0.0044	0.033	ENSBTAG00000001207	SERPINB8	serpin family B member 8	Cytoplasm	other
550.932	212.22	-1.376	5e-05	0.00116	ENSBTAG00000002150	IL17A	interleukin 17A	Extracellular Space	cytokine	secukinumab, ixekizumab
29.317	11.317	-1.373	5e-05	0.00116	ENSBTAG00000019315	PLA2G7	phospholipase A2 group VII	Extracellular Space	enzyme	darapladib
2.738	1.066	-1.36	0.00325	0.0268	ENSBTAG00000011820	DAPK2	death associated protein kinase 2	Cytoplasm	kinase
9.04	3.531	-1.356	5e-05	0.00116	ENSBTAG00000004971	Gramd1c	GRAM domain containing 1C	Other	other
7.485	2.923	-1.356	0.00165	0.0166	ENSBTAG00000020495	SH3YL1	SH3 and SYLF domain containing 1	Plasma Membrane	other
52.481	20.508	-1.356	5e-05	0.00116	ENSBTAG00000023744	YPEL5	yippee like 5	Nucleus	other
4.898	1.917	-1.354	5e-05	0.00116	ENSBTAG00000015590	ICK	intestinal cell kinase	Cytoplasm	kinase
34.282	13.461	-1.349	5e-05	0.00116	ENSBTAG00000000494	PDE4D	phosphodiesterase 4D	Cytoplasm	enzyme	dyphylline, nitroglycerin, caffeine/ergotamine, arofylline, tetomilast, L 869298, apremilast, anagrelide, cilomilast, milrinone, dipyridamole, L-826,141, ketotifen, roflumilast, tolbutamide, theophylline, pentoxifylline, caffeine
1.177	0.462	-1.348	0.00765	0.0478	ENSBTAG00000024081	ECM2	extracellular matrix protein 2	Extracellular Space	other
1.79	0.703	-1.347	0.00085	0.0101	ENSBTAG00000020436	KIF27	kinesin family member 27	Cytoplasm	other
20.802	8.18	-1.347	5e-05	0.00116	ENSBTAG00000003770	PTS	6-pyruvoyltetrahydropterin synthase	Cytoplasm	enzyme
21.046	8.279	-1.346	0.0001	0.00203	ENSBTAG00000019300	TPMT	thiopurine S-methyltransferase	Cytoplasm	enzyme	olsalazine
25.481	10.033	-1.345	5e-05	0.00116	ENSBTAG00000011805	PLIN3	perilipin 3	Cytoplasm	other
0.971	0.383	-1.341	0.00545	0.0382	ENSBTAG00000011095	FAR2	fatty acyl-CoA reductase 2	Cytoplasm	enzyme
1.117	0.442	-1.339	0.0032	0.0264	ENSBTAG00000004383	Fnbp1l	formin binding protein 1-like	Cytoplasm	other
16.573	6.56	-1.337	5e-05	0.00116	ENSBTAG00000020418	CA5B	carbonic anhydrase 5B	Cytoplasm	enzyme	methazolamide, hydrochlorothiazide, acetazolamide, trichloromethiazide, chlorothiazide, chlorthalidone, benzthiazide, sulfacetamide, topiramate
221.485	87.885	-1.334	5e-05	0.00116	ENSBTAG00000021705	UFC1	ubiquitin-fold modifier conjugating enzyme 1	Cytoplasm	enzyme
127.072	50.701	-1.326	5e-05	0.00116	ENSBTAG00000013125	PLAUR	plasminogen activator, urokinase receptor	Plasma Membrane	transmembrane receptor
8.335	3.327	-1.325	0.0001	0.00203	ENSBTAG00000026963	NCALD	neurocalcin delta	Cytoplasm	transporter
6.239	2.491	-1.325	0.00435	0.0328	ENSBTAG00000019612	RNASE4	ribonuclease A family member 4	Extracellular Space	enzyme
6.617	2.643	-1.324	0.0001	0.00203	ENSBTAG00000000140	EPHX1	epoxide hydrolase 1	Cytoplasm	peptidase
3.53	1.417	-1.317	0.00095	0.011	ENSBTAG00000002668	ZNF711	zinc finger protein 711	Nucleus	other
40.764	16.411	-1.313	5e-05	0.00116	ENSBTAG00000003265	ADD3	adducin 3	Cytoplasm	other
2.266	0.913	-1.312	0.00125	0.0134	ENSBTAG00000019066	FAM167A	family with sequence similarity 167 member A	Cytoplasm	other
8.048	3.255	-1.306	0.00035	0.00518	ENSBTAG00000017830	RBMS2	RNA binding motif single stranded interacting protein 2	Nucleus	other
1.441	0.585	-1.302	0.00635	0.0423	ENSBTAG00000038048	MRC1	mannose receptor C-type 1	Plasma Membrane	transmembrane receptor	technetium Tc 99m tilmanocept
9.884	4.017	-1.299	0.0075	0.0471	ENSBTAG00000047103	IDNK	IDNK, gluconokinase	Cytoplasm	other
40.282	16.393	-1.297	5e-05	0.00116	ENSBTAG00000025161	AGPAT2	1-acylglycerol-3-phosphate O-acyltransferase 2	Cytoplasm	enzyme
226.607	92.357	-1.295	5e-05	0.00116	ENSBTAG00000001296	TMEM50A	transmembrane protein 50A	Plasma Membrane	other
2.113	0.863	-1.292	0.0012	0.013	ENSBTAG00000002292	SMARCA1	SWI/SNF related, matrix associated, actin dependent regulator of chromatin, subfamily a, member 1	Nucleus	transcription regulator
11.434	4.683	-1.288	5e-05	0.00116	ENSBTAG00000005550	SOS2	SOS Ras/Rho guanine nucleotide exchange factor 2	Cytoplasm	other
27.153	11.137	-1.286	5e-05	0.00116	ENSBTAG00000011225	TMX1	thioredoxin related transmembrane protein 1	Cytoplasm	enzyme
28.119	11.574	-1.281	5e-05	0.00116	ENSBTAG00000002902	ANO6	anoctamin 6	Plasma Membrane	ion channel
5.21	2.151	-1.276	0.0044	0.033	ENSBTAG00000045754	SMIM1	small integral membrane protein 1 (Vel blood group)	Cytoplasm	other
7.875	3.257	-1.274	5e-05	0.00116	ENSBTAG00000006320	DBT	dihydrolipoamide branched chain transacylase E2	Cytoplasm	enzyme
9.368	3.88	-1.272	5e-05	0.00116	ENSBTAG00000009055	RNF144B	ring finger protein 144B	Cytoplasm	enzyme
14.378	5.974	-1.267	5e-05	0.00116	ENSBTAG00000023523	GKAP1	G kinase anchoring protein 1	Cytoplasm	other
10.794	4.485	-1.267	0.0007	0.00883	ENSBTAG00000031332	RBKS	ribokinase	Cytoplasm	kinase
16.659	6.941	-1.263	5e-05	0.00116	ENSBTAG00000001017	SLK	STE20 like kinase	Nucleus	kinase
23.832	9.949	-1.26	5e-05	0.00116	ENSBTAG00000008293	GPCPD1	glycerophosphocholine phosphodiesterase 1	Cytoplasm	enzyme
15.262	6.379	-1.259	0.0001	0.00203	ENSBTAG00000000012	TTC33	tetratricopeptide repeat domain 33	Other	other
8.958	3.747	-1.258	0.0014	0.0146	ENSBTAG00000007558	IL9R	interleukin 9 receptor	Plasma Membrane	transmembrane receptor
71.96	30.156	-1.255	5e-05	0.00116	ENSBTAG00000014441	CD96	CD96 molecule	Plasma Membrane	other
5.381	2.255	-1.255	0.0001	0.00203	ENSBTAG00000022155	FSTL1	follistatin like 1	Extracellular Space	other
43.623	18.326	-1.251	5e-05	0.00116	ENSBTAG00000018427	NCK1	NCK adaptor protein 1	Cytoplasm	kinase
31.349	13.222	-1.246	5e-05	0.00116	ENSBTAG00000015105	HERPUD2	HERPUD family member 2	Other	other
424.224	178.985	-1.245	5e-05	0.00116	ENSBTAG00000006453	CD3G	CD3g molecule	Plasma Membrane	transmembrane receptor	blinatumomab
10.135	4.279	-1.244	0.00045	0.0063	ENSBTAG00000026624	ETFRF1	electron transfer flavoprotein regulatory factor 1	Cytoplasm	other
3.446	1.459	-1.24	0.00095	0.011	ENSBTAG00000006528	BBS9	Bardet-Biedl syndrome 9	Extracellular Space	other
22.457	9.55	-1.234	0.00225	0.0207	ENSBTAG00000004844	ARL2BP	ADP ribosylation factor like GTPase 2 binding protein	Cytoplasm	transcription regulator
37.219	15.824	-1.234	5e-05	0.00116	ENSBTAG00000018688	CBR3	carbonyl reductase 3	Cytoplasm	enzyme
302.577	128.703	-1.233	5e-05	0.00116	ENSBTAG00000008513	C1orf186	chromosome 1 open reading frame 186	Plasma Membrane	other
466.686	198.482	-1.233	5e-05	0.00116	ENSBTAG00000002623	SAMSN1	SAM domain, SH3 domain and nuclear localization signals 1	Nucleus	other
1.172	0.499	-1.232	0.006	0.0406	ENSBTAG00000033137	PSD3	pleckstrin and Sec7 domain containing 3	Cytoplasm	other
4.843	2.066	-1.229	0.00465	0.0342	ENSBTAG00000021208	RRM2B	ribonucleotide reductase regulatory TP53 inducible subunit M2B	Nucleus	enzyme	bortezomib/cladribine/rituximab, cladribine/cytarabine/daunorubicin, cladribine/cytarabine/filgrastim, cladribine/cytarabine/filgrastim/mitoxantrone, cladribine/rituximab, cladribine/cytarabine/filgrastim/idarubicin, cladribine/cytarabine/filgrastim/idarubicin/plerixafor, cladribine/peginterferon alfa-2a, cladribine/cytarabine/decitabine, triapine, hydroxyurea, cladribine
16.108	6.88	-1.227	5e-05	0.00116	ENSBTAG00000020382	RIN2	Ras and Rab interactor 2	Cytoplasm	other
28.806	12.394	-1.217	5e-05	0.00116	ENSBTAG00000002127	TCP11L2	t-complex 11 like 2	Other	other
374.684	161.389	-1.215	5e-05	0.00116	ENSBTAG00000048229	TPT1	tumor protein, translationally-controlled 1	Cytoplasm	other
187.898	81.045	-1.213	5e-05	0.00116	ENSBTAG00000001182	SEPT7	septin 7	Cytoplasm	other
4.518	1.95	-1.212	0.0038	0.0296	ENSBTAG00000020264	CCDC181	coiled-coil domain containing 181	Nucleus	other
237.398	102.467	-1.212	5e-05	0.00116	ENSBTAG00000008555	P2RY10	purinergic receptor P2Y10	Plasma Membrane	G-protein coupled receptor
59.957	25.954	-1.208	5e-05	0.00116	ENSBTAG00000003746	SCP2	sterol carrier protein 2	Cytoplasm	transporter
4.348	1.888	-1.203	0.00285	0.0243	ENSBTAG00000021809	DEPDC7	DEP domain containing 7	Cytoplasm	other
3.926	1.707	-1.202	5e-05	0.00116	ENSBTAG00000019187	ZNF462	zinc finger protein 462	Nucleus	other
1005.36	437.829	-1.199	0.00015	0.00277	ENSBTAG00000001060	CXCR4	C-X-C motif chemokine receptor 4	Plasma Membrane	G-protein coupled receptor	cladribine/cytarabine/filgrastim/idarubicin/plerixafor, POL6326, BL-8040, LY-2510924, burixafor, USL311, PF-06747143, plerixafor
10.718	4.668	-1.199	5e-05	0.00116	ENSBTAG00000003752	SLC25A24	solute carrier family 25 member 24	Cytoplasm	transporter
4.17	1.823	-1.194	0.0034	0.0277	ENSBTAG00000005392	KBTBD3	kelch repeat and BTB domain containing 3	Extracellular Space	other
73.954	32.476	-1.187	5e-05	0.00116	ENSBTAG00000019975	IL7R	interleukin 7 receptor	Plasma Membrane	transmembrane receptor	recombinant human interleukin-7
2.326	1.023	-1.185	0.0058	0.0396	ENSBTAG00000005586	GATM	glycine amidinotransferase	Cytoplasm	enzyme
264.816	116.602	-1.183	5e-05	0.00116	ENSBTAG00000008224	PAIP2	poly(A) binding protein interacting protein 2	Cytoplasm	translation regulator
2.851	1.258	-1.18	0.0006	0.00789	ENSBTAG00000002699	KIT	KIT proto-oncogene receptor tyrosine kinase	Plasma Membrane	transmembrane receptor	nilotinib, dasatinib, sunitinib, pazopanib, axitinib, lenvatinib, tivozanib, motesanib, OSI-930, telatinib, tandutinib, masitinib, cabozantinib, amuvatinib, quizartinib, regorafenib, flumatinib, ponatinib, bortezomib/sorafenib, lapatinib/pazopanib, dexamethasone/lenalidomide/sorafenib, bevacizumab/sorafenib, imatinib/sirolimus, pexidartinib, cabozantinib/erlotinib, famitinib, imatinib/nilotinib/p…
20.51	9.058	-1.179	0.0001	0.00203	ENSBTAG00000009423	NIPAL1	NIPA like domain containing 1	Other	other
67.717	29.934	-1.178	5e-05	0.00116	ENSBTAG00000001258	TMEM50B	transmembrane protein 50B	Plasma Membrane	other
31.317	13.852	-1.177	5e-05	0.00116	ENSBTAG00000001105	ANXA4	annexin A4	Plasma Membrane	other
2.962	1.313	-1.174	0.00355	0.0283	ENSBTAG00000007632	FAM151B	family with sequence similarity 151 member B	Other	other
49.985	22.151	-1.174	5e-05	0.00116	ENSBTAG00000011206	GALNT1	polypeptide N-acetylgalactosaminyltransferase 1	Cytoplasm	enzyme
57.447	25.528	-1.17	5e-05	0.00116	ENSBTAG00000008436	CDC25B	cell division cycle 25B	Nucleus	phosphatase
7.283	3.251	-1.164	0.0017	0.0169	ENSBTAG00000008997	ENG	endoglin	Plasma Membrane	transmembrane receptor
33.864	15.136	-1.162	5e-05	0.00116	ENSBTAG00000038156	DYNLT3	dynein light chain Tctex-type 3	Cytoplasm	other
61.921	27.683	-1.161	5e-05	0.00116	ENSBTAG00000006143	CREB3L1	cAMP responsive element binding protein 3 like 1	Nucleus	transcription regulator
32.536	14.585	-1.158	5e-05	0.00116	ENSBTAG00000005380	MOCS2	molybdenum cofactor synthesis 2	Cytoplasm	enzyme
14.437	6.475	-1.157	0.00015	0.00277	ENSBTAG00000009151	PYGO1	pygopus family PHD finger 1	Nucleus	other
92.957	41.729	-1.156	5e-05	0.00116	ENSBTAG00000018152	MYADM	myeloid associated differentiation marker	Nucleus	other
6.363	2.858	-1.155	0.00015	0.00277	ENSBTAG00000014124	MLLT3	MLLT3, super elongation complex subunit	Nucleus	other
6.011	2.703	-1.153	0.00065	0.00835	ENSBTAG00000005015	SFXN3	sideroflexin 3	Cytoplasm	transporter
4.017	1.808	-1.152	0.003	0.0251	ENSBTAG00000013568	UEVLD	UEV and lactate/malate dehyrogenase domains	Cytoplasm	enzyme
7.688	3.461	-1.151	0.0006	0.00789	ENSBTAG00000017716	BEGAIN	brain enriched guanylate kinase associated	Nucleus	other
7.063	3.191	-1.146	5e-05	0.00116	ENSBTAG00000046218	KLF11	Kruppel like factor 11	Nucleus	transcription regulator
2.471	1.117	-1.145	0.0071	0.0458	ENSBTAG00000009513	TGFBI	transforming growth factor beta induced	Extracellular Space	other
24.661	11.173	-1.142	5e-05	0.00116	ENSBTAG00000046990	GON7	GON7, KEOPS complex subunit homolog	Other	other
12.309	5.583	-1.141	0.0003	0.00459	ENSBTAG00000023106	SETMAR	SET domain and mariner transposase fusion gene	Nucleus	enzyme
48.077	21.825	-1.139	5e-05	0.00116	ENSBTAG00000016961	RAP2B	RAP2B, member of RAS oncogene family	Plasma Membrane	enzyme
1.746	0.794	-1.137	0.0063	0.0421	ENSBTAG00000033662	NCKAP1	NCK associated protein 1	Plasma Membrane	other
10.985	5	-1.135	5e-05	0.00116	ENSBTAG00000004471	ST3GAL6	ST3 beta-galactoside alpha-2,3-sialyltransferase 6	Cytoplasm	enzyme
19.275	8.78	-1.134	5e-05	0.00116	ENSBTAG00000011957	CREBL2	cAMP responsive element binding protein like 2	Nucleus	transcription regulator
13.756	6.273	-1.133	0.00105	0.0118	ENSBTAG00000005206	TMEM14A	transmembrane protein 14A	Other	other
10.714	4.903	-1.128	0.00035	0.00518	ENSBTAG00000038079	C1orf21	chromosome 1 open reading frame 21	Other	other
68.095	31.153	-1.128	5e-05	0.00116	ENSBTAG00000006561	RASGEF1B	RasGEF domain family member 1B	Other	other
6.25	2.866	-1.125	0.0026	0.023	ENSBTAG00000021416	FAM213A	family with sequence similarity 213 member A	Extracellular Space	other
62.633	28.778	-1.122	5e-05	0.00116	ENSBTAG00000000979	SMIM19	small integral membrane protein 19	Nucleus	other
40.846	18.784	-1.121	5e-05	0.00116	ENSBTAG00000032961	IER3IP1	immediate early response 3 interacting protein 1	Cytoplasm	other
9.143	4.224	-1.114	0.0014	0.0146	ENSBTAG00000005787	IFT57	intraflagellar transport 57	Cytoplasm	other
11.236	5.196	-1.113	0.00315	0.0261	ENSBTAG00000013405	FAM92A	family with sequence similarity 92 member A	Cytoplasm	other
10.748	4.969	-1.113	0.00175	0.0173	ENSBTAG00000005868	HEBP1	heme binding protein 1	Cytoplasm	other
3.622	1.683	-1.106	0.0014	0.0146	ENSBTAG00000000566	CCDC14	coiled-coil domain containing 14	Cytoplasm	other
8.873	4.127	-1.104	0.00055	0.00736	ENSBTAG00000001898	CCDC112	coiled-coil domain containing 112	Extracellular Space	other
4.755	2.215	-1.102	0.0019	0.0183	ENSBTAG00000016920	EOMES	eomesodermin	Nucleus	transcription regulator
69.545	32.388	-1.102	5e-05	0.00116	ENSBTAG00000008310	TMEM9B	TMEM9 domain family member B	Other	other
26.812	12.502	-1.101	5e-05	0.00116	ENSBTAG00000012545	CASC4	cancer susceptibility 4	Cytoplasm	other
24.313	11.384	-1.095	5e-05	0.00116	ENSBTAG00000019175	SOBP	sine oculis binding protein homolog	Nucleus	other
9193.56	4311.23	-1.093	0.0031	0.0257	ENSBTAG00000022902	RPL19	ribosomal protein L19	Cytoplasm	other
22.077	10.356	-1.092	0.00495	0.0357	ENSBTAG00000002689	NME7	NME/NM23 family member 7	Cytoplasm	kinase
348.614	163.699	-1.091	0.0001	0.00203	ENSBTAG00000020199	F2R	coagulation factor II thrombin receptor	Plasma Membrane	G-protein coupled receptor	chrysalin, vorapaxar, PAR1 inhibitor, argatroban, bivalirudin
18.788	8.827	-1.09	5e-05	0.00116	ENSBTAG00000007939	CHMP2B	charged multivesicular body protein 2B	Cytoplasm	other
92.191	43.316	-1.09	5e-05	0.00116	ENSBTAG00000003897	SMIM20	small integral membrane protein 20	Cytoplasm	other
18.555	8.715	-1.09	0.0004	0.00575	ENSBTAG00000026768	TH	tyrosine hydroxylase	Cytoplasm	enzyme	tyrosine hydroxylase inhibitor, 5,6,7,8-tetrahydrobiopterin, alpha-methylparatyrosine
27.603	13.012	-1.085	0.0015	0.0153	ENSBTAG00000004917	Klrk1	killer cell lectin-like receptor subfamily K, member 1	Plasma Membrane	transmembrane receptor
48.742	23	-1.084	5e-05	0.00116	ENSBTAG00000015723	CRIPT	CXXC repeat containing interactor of PDZ3 domain	Cytoplasm	other
174.447	82.295	-1.084	5e-05	0.00116	ENSBTAG00000004855	PRDX6	peroxiredoxin 6	Cytoplasm	enzyme
127.683	60.286	-1.083	0.00065	0.00835	ENSBTAG00000047379	CYP3A4	cytochrome P450 family 3 subfamily A member 4	Cytoplasm	enzyme	cobicistat, cobicistat/elvitegravir/emtricitabine/tenofovir disoproxil, atazanavir/cobicistat, cobicistat/darunavir, ketoconazole
901.901	425.889	-1.082	5e-05	0.00116	ENSBTAG00000005345	ARPC3	actin related protein 2/3 complex subunit 3	Cytoplasm	other
23.149	10.974	-1.077	5e-05	0.00116	ENSBTAG00000019409	GNPTAB	N-acetylglucosamine-1-phosphate transferase alpha and beta subunits	Cytoplasm	enzyme
19.123	9.086	-1.074	5e-05	0.00116	ENSBTAG00000032660	CHIC2	cysteine rich hydrophobic domain 2	Plasma Membrane	other
10.001	4.749	-1.074	0.0017	0.0169	ENSBTAG00000013205	IL1RAP	interleukin 1 receptor accessory protein	Plasma Membrane	transmembrane receptor
95.254	45.259	-1.074	5e-05	0.00116	ENSBTAG00000009289	MS4A8	membrane spanning 4-domains A8	Plasma Membrane	other
5.302	2.521	-1.072	0.00065	0.00835	ENSBTAG00000018691	RHOU	ras homolog family member U	Cytoplasm	enzyme
188.648	90.027	-1.067	5e-05	0.00116	ENSBTAG00000021965	SUB1	SUB1 homolog, transcriptional regulator	Nucleus	transcription regulator
77.53	36.995	-1.067	5e-05	0.00116	ENSBTAG00000021617	ZC3HAV1	zinc finger CCCH-type containing, antiviral 1	Plasma Membrane	other
73.989	35.369	-1.065	5e-05	0.00116	ENSBTAG00000014471	PALM2-AKAP2	PALM2-AKAP2 readthrough	Other	other
50.823	24.351	-1.062	5e-05	0.00116	ENSBTAG00000019500	CNIH1	cornichon family AMPA receptor auxiliary protein 1	Plasma Membrane	other
1281.89	613.895	-1.062	0.00015	0.00277	ENSBTAG00000023471	RPL36	ribosomal protein L36	Cytoplasm	other
12.244	5.864	-1.062	0.00175	0.0173	ENSBTAG00000005260	SPP1	secreted phosphoprotein 1	Extracellular Space	cytokine
34.657	16.647	-1.058	5e-05	0.00116	ENSBTAG00000000672	FAM105A	family with sequence similarity 105 member A	Other	other
4.554	2.189	-1.057	0.00465	0.0342	ENSBTAG00000010124	ATG4C	autophagy related 4C cysteine peptidase	Cytoplasm	peptidase
112.844	54.235	-1.057	5e-05	0.00116	ENSBTAG00000008636	PDE4B	phosphodiesterase 4B	Cytoplasm	enzyme	enprofylline, dyphylline, nitroglycerin, caffeine/ergotamine, arofylline, tetomilast, L 869298, ibudilast, apremilast, anagrelide, cilomilast, milrinone, dipyridamole, L-826,141, ketotifen, roflumilast, tolbutamide, papaverine, theophylline, pentoxifylline, caffeine
15.913	7.649	-1.057	0.0002	0.00346	ENSBTAG00000015025	Yaf2	YY1 associated factor 2	Nucleus	transcription regulator
39.114	18.814	-1.056	5e-05	0.00116	ENSBTAG00000006439	DOCK11	dedicator of cytokinesis 11	Cytoplasm	other
1.767	0.852	-1.053	0.00625	0.0419	ENSBTAG00000027321	CCDC18	coiled-coil domain containing 18	Other	other
31.745	15.295	-1.053	0.00035	0.00518	ENSBTAG00000046158	CFB	complement factor B	Extracellular Space	peptidase
14.326	6.91	-1.052	0.00045	0.0063	ENSBTAG00000005026	MANEA	mannosidase endo-alpha	Cytoplasm	enzyme
181.865	87.822	-1.05	5e-05	0.00116	ENSBTAG00000020894	LAPTM4A	lysosomal protein transmembrane 4 alpha	Cytoplasm	other
909.719	441.155	-1.044	0.0011	0.0122	ENSBTAG00000046257	GIMAP4	GTPase, IMAP family member 4	Nucleus	other
24.958	12.106	-1.044	0.0051	0.0364	ENSBTAG00000015898	RABL3	RAB, member of RAS oncogene family like 3	Other	enzyme
4.517	2.195	-1.041	0.00625	0.0419	ENSBTAG00000020961	DUSP19	dual specificity phosphatase 19	Cytoplasm	phosphatase
37.63	18.305	-1.04	5e-05	0.00116	ENSBTAG00000011147	RNF13	ring finger protein 13	Cytoplasm	enzyme
23.538	11.459	-1.039	5e-05	0.00116	ENSBTAG00000001108	GMCL1	germ cell-less, spermatogenesis associated 1	Nucleus	other
5.723	2.785	-1.039	0.00365	0.0288	ENSBTAG00000014737	VEGFC	vascular endothelial growth factor C	Extracellular Space	growth factor
92.504	45.09	-1.037	5e-05	0.00116	ENSBTAG00000006667	EPB41	erythrocyte membrane protein band 4.1	Plasma Membrane	other
8.454	4.127	-1.035	0.0002	0.00346	ENSBTAG00000021902	ALDH5A1	aldehyde dehydrogenase 5 family member A1	Cytoplasm	enzyme	valproic acid
8.769	4.28	-1.035	0.00445	0.0332	ENSBTAG00000013724	ATG4A	autophagy related 4A cysteine peptidase	Cytoplasm	peptidase
5.434	2.653	-1.035	0.0041	0.0312	ENSBTAG00000033486	C4orf46	chromosome 4 open reading frame 46	Other	other
21.657	10.572	-1.035	5e-05	0.00116	ENSBTAG00000014417	GATSL2	GATS protein like 2	Cytoplasm	other
38.214	18.663	-1.034	5e-05	0.00116	ENSBTAG00000005218	PDE3B	phosphodiesterase 3B	Cytoplasm	enzyme	dyphylline, nitroglycerin, medorinone, cilostazol, dipyridamole, amrinone, tolbutamide, theophylline, pentoxifylline
11.55	5.647	-1.033	0.00295	0.0249	ENSBTAG00000012012	CYB5A	cytochrome b5 type A	Cytoplasm	enzyme
66.195	32.352	-1.033	5e-05	0.00116	ENSBTAG00000007865	GNPDA1	glucosamine-6-phosphate deaminase 1	Cytoplasm	enzyme
21.084	10.325	-1.03	5e-05	0.00116	ENSBTAG00000010717	SSBP3	single stranded DNA binding protein 3	Nucleus	transcription regulator
128.34	62.908	-1.029	5e-05	0.00116	ENSBTAG00000009526	TMEM59	transmembrane protein 59	Plasma Membrane	peptidase
59.228	29.05	-1.028	5e-05	0.00116	ENSBTAG00000004154	SKIL	SKI like proto-oncogene	Nucleus	transcription regulator
491.62	241.608	-1.025	0.0003	0.00459	ENSBTAG00000018531	JCHAIN	joining chain of multimeric IgA and IgM	Extracellular Space	other
6.17	3.041	-1.021	0.00125	0.0134	ENSBTAG00000014059	ATP2B4	ATPase plasma membrane Ca2+ transporting 4	Plasma Membrane	transporter
3.427	1.689	-1.02	0.004	0.0308	ENSBTAG00000001032	PYGM	glycogen phosphorylase, muscle associated	Cytoplasm	enzyme
376.767	186.073	-1.018	5e-05	0.00116	ENSBTAG00000018854	SOD1	superoxide dismutase 1	Cytoplasm	enzyme
33.835	16.705	-1.018	5e-05	0.00116	ENSBTAG00000008132	SOX13	SRY-box 13	Nucleus	transcription regulator
24.411	12.055	-1.018	5e-05	0.00116	ENSBTAG00000009210	ZBTB44	zinc finger and BTB domain containing 44	Other	other
34.208	16.901	-1.017	5e-05	0.00116	ENSBTAG00000005481	ADAM10	ADAM metallopeptidase domain 10	Plasma Membrane	peptidase
95.273	47.146	-1.015	5e-05	0.00116	ENSBTAG00000000019	SERINC1	serine incorporator 1	Plasma Membrane	transporter
20.932	10.367	-1.014	0.0002	0.00346	ENSBTAG00000021140	RMND5A	required for meiotic nuclear division 5 homolog A	Nucleus	other
21.222	10.513	-1.013	5e-05	0.00116	ENSBTAG00000007659	CORO2A	coronin 2A	Cytoplasm	other
62.142	30.802	-1.013	5e-05	0.00116	ENSBTAG00000018127	PPM1A	protein phosphatase, Mg2+/Mn2+ dependent 1A	Cytoplasm	phosphatase
152.628	75.749	-1.011	5e-05	0.00116	ENSBTAG00000012350	MAT2B	methionine adenosyltransferase 2B	Cytoplasm	enzyme
41.322	20.515	-1.01	5e-05	0.00116	ENSBTAG00000019954	ABHD2	abhydrolase domain containing 2	Cytoplasm	enzyme
52.872	26.254	-1.01	5e-05	0.00116	ENSBTAG00000045931	MAGT1	magnesium transporter 1	Plasma Membrane	enzyme
75.014	37.284	-1.009	5e-05	0.00116	ENSBTAG00000007158	TSPAN31	tetraspanin 31	Plasma Membrane	other
13.497	6.712	-1.008	0.0012	0.013	ENSBTAG00000000851	CYP20A1	cytochrome P450 family 20 subfamily A member 1	Other	enzyme
27.666	13.764	-1.007	5e-05	0.00116	ENSBTAG00000003941	AP1AR	adaptor related protein complex 1 associated regulatory protein	Cytoplasm	other
136.123	67.756	-1.006	5e-05	0.00116	ENSBTAG00000006607	CCNG1	cyclin G1	Nucleus	other
38.554	19.265	-1.001	0.0009	0.0106	ENSBTAG00000026232	TP53INP1	tumor protein p53 inducible nuclear protein 1	Nucleus	other
154.371	77.17	-1	5e-05	0.00116	ENSBTAG00000009689	RWDD1	RWD domain containing 1	Other	other
345.681	172.993	-0.999	0.0001	0.00203	ENSBTAG00000002341	ETS1	ETS proto-oncogene 1, transcription factor	Nucleus	transcription regulator
11.517	5.768	-0.998	5e-05	0.00116	ENSBTAG00000003668	CXorf57	chromosome X open reading frame 57	Other	other
107.148	53.732	-0.996	5e-05	0.00116	ENSBTAG00000011632	MAP1LC3B	microtubule associated protein 1 light chain 3 beta	Cytoplasm	other
322.531	161.816	-0.995	5e-05	0.00116	ENSBTAG00000003407	SF3B6	splicing factor 3b subunit 6	Nucleus	other
491.616	247.06	-0.993	0.00015	0.00277	ENSBTAG00000004349	DAZAP2	DAZ associated protein 2	Nucleus	other
88.878	44.659	-0.993	5e-05	0.00116	ENSBTAG00000002275	PTP4A1	protein tyrosine phosphatase type IVA, member 1	Cytoplasm	phosphatase
43.072	21.654	-0.992	5e-05	0.00116	ENSBTAG00000016164	LMBRD1	LMBR1 domain containing 1	Cytoplasm	transporter
20.454	10.286	-0.992	5e-05	0.00116	ENSBTAG00000017452	RCAN3	RCAN family member 3	Other	other
11.76	5.917	-0.991	0.0017	0.0169	ENSBTAG00000019014	MAGEF1	MAGE family member F1	Cytoplasm	other
5.506	2.77	-0.991	0.0052	0.0369	ENSBTAG00000004939	ZNF569	zinc finger protein 569	Nucleus	other
39.865	20.081	-0.989	5e-05	0.00116	ENSBTAG00000010334	SYTL3	synaptotagmin like 3	Cytoplasm	other
16.014	8.082	-0.987	0.00115	0.0126	ENSBTAG00000018857	RAB4A	RAB4A, member RAS oncogene family	Cytoplasm	enzyme
44.024	22.222	-0.986	5e-05	0.00116	ENSBTAG00000024240	ACADM	acyl-CoA dehydrogenase, C-4 to C-12 straight chain	Cytoplasm	enzyme
34.83	17.588	-0.986	5e-05	0.00116	ENSBTAG00000004131	RAP2C	RAP2C, member of RAS oncogene family	Cytoplasm	enzyme
22.858	11.548	-0.985	0.0002	0.00346	ENSBTAG00000013050	ZNF277	zinc finger protein 277	Nucleus	transcription regulator
126.564	64.012	-0.983	5e-05	0.00116	ENSBTAG00000014972	PTGER4	prostaglandin E receptor 4	Plasma Membrane	G-protein coupled receptor	misoprostol, prostaglandin E2, prostaglandin E1, diclofenac/misoprostol, rivenprost
4.147	2.099	-0.982	0.0031	0.0257	ENSBTAG00000002714	GNAI1	G protein subunit alpha i1	Plasma Membrane	enzyme
22.957	11.629	-0.981	0.00015	0.00277	ENSBTAG00000015744	CCNC	cyclin C	Nucleus	kinase
15.099	7.647	-0.981	0.00225	0.0207	ENSBTAG00000014343	IFT22	intraflagellar transport 22	Extracellular Space	other
13.713	6.959	-0.979	0.00045	0.0063	ENSBTAG00000017007	TRIB3	tribbles pseudokinase 3	Nucleus	kinase
11.396	5.788	-0.977	0.0019	0.0183	ENSBTAG00000004995	C1GALT1	core 1 synthase, glycoprotein-N-acetylgalactosamine 3-beta-galactosyltransferase 1	Plasma Membrane	enzyme
28.686	14.583	-0.976	0.0002	0.00346	ENSBTAG00000000105	RIT1	Ras like without CAAX 1	Plasma Membrane	enzyme
27.139	13.794	-0.976	5e-05	0.00116	ENSBTAG00000007709	SHOC2	SHOC2, leucine rich repeat scaffold protein	Cytoplasm	other
60.226	30.639	-0.975	5e-05	0.00116	ENSBTAG00000012804	REEP5	receptor accessory protein 5	Extracellular Space	transporter
98.563	50.285	-0.971	5e-05	0.00116	ENSBTAG00000006755	C11orf58	chromosome 11 open reading frame 58	Other	other
6.697	3.428	-0.966	0.00535	0.0376	ENSBTAG00000016676	PTER	phosphotriesterase related	Cytoplasm	enzyme
45.392	23.325	-0.961	0.0003	0.00459	ENSBTAG00000003652	TMEM128	transmembrane protein 128	Other	other
60.628	31.176	-0.96	0.0001	0.00203	ENSBTAG00000010118	HAT1	histone acetyltransferase 1	Nucleus	enzyme
38.922	20.056	-0.957	0.0001	0.00203	ENSBTAG00000012417	ARL14EP	ADP ribosylation factor like GTPase 14 effector protein	Other	other
34.53	17.792	-0.957	0.00035	0.00518	ENSBTAG00000016943	NEK7	NIMA related kinase 7	Nucleus	kinase
19.762	10.192	-0.955	5e-05	0.00116	ENSBTAG00000017753	APP	amyloid beta precursor protein	Plasma Membrane	other	bapineuzumab, florbetapir F18, florbetaben F
21.425	11.052	-0.955	0.0003	0.00459	ENSBTAG00000016836	PDK1	pyruvate dehydrogenase kinase 1	Cytoplasm	kinase	dichloroacetic acid
16.387	8.464	-0.953	0.007	0.0454	ENSBTAG00000036028	BEX2	brain expressed X-linked 2	Nucleus	other
31.186	16.105	-0.953	5e-05	0.00116	ENSBTAG00000005524	HBP1	HMG-box transcription factor 1	Nucleus	transcription regulator
24.173	12.495	-0.952	5e-05	0.00116	ENSBTAG00000000290	ATP11B	ATPase phospholipid transporting 11B (putative)	Plasma Membrane	transporter
2.596	1.342	-0.952	0.00355	0.0283	ENSBTAG00000031707	FRMD6	FERM domain containing 6	Cytoplasm	other
124.906	64.613	-0.951	5e-05	0.00116	ENSBTAG00000000599	CCNI	cyclin I	Other	other
22.988	11.913	-0.948	5e-05	0.00116	ENSBTAG00000037799	Apol3	apolipoprotein L, 3	Other	transporter
100.778	52.222	-0.948	5e-05	0.00116	ENSBTAG00000001144	NAA20	N(alpha)-acetyltransferase 20, NatB catalytic subunit	Cytoplasm	enzyme
39.29	20.373	-0.948	5e-05	0.00116	ENSBTAG00000006225	RPA2	replication protein A2	Nucleus	other
52.469	27.22	-0.947	0.00015	0.00277	ENSBTAG00000021307	BNIP3L	BCL2 interacting protein 3 like	Cytoplasm	other
49.994	25.933	-0.947	0.00015	0.00277	ENSBTAG00000011176	TPRKB	TP53RK binding protein	Cytoplasm	other
15.525	8.053	-0.947	0.00025	0.00406	ENSBTAG00000006177	ZDHHC20	zinc finger DHHC-type containing 20	Plasma Membrane	enzyme
90.769	47.156	-0.945	0.0001	0.00203	ENSBTAG00000016061	RSAD2	radical S-adenosyl methionine domain containing 2	Cytoplasm	enzyme
41.618	21.618	-0.945	0.0013	0.0138	ENSBTAG00000017593	TREM1	triggering receptor expressed on myeloid cells 1	Plasma Membrane	transmembrane receptor
24.65	12.814	-0.944	0.0001	0.00203	ENSBTAG00000013957	GALNT3	polypeptide N-acetylgalactosaminyltransferase 3	Cytoplasm	enzyme
115.766	60.237	-0.942	5e-05	0.00116	ENSBTAG00000021506	ARL6IP5	ADP ribosylation factor like GTPase 6 interacting protein 5	Cytoplasm	other
50.068	26.068	-0.942	0.0002	0.00346	ENSBTAG00000039591	TMEM167A	transmembrane protein 167A	Other	other
4.237	2.206	-0.941	0.0049	0.0355	ENSBTAG00000004864	CEP89	centrosomal protein 89	Cytoplasm	other
26.823	13.968	-0.941	0.0033	0.027	ENSBTAG00000002332	LSM5	LSM5 homolog, U6 small nuclear RNA and mRNA degradation associated	Cytoplasm	other
41.447	21.59	-0.941	0.0001	0.00203	ENSBTAG00000000460	SYTL2	synaptotagmin like 2	Cytoplasm	other
153.49	79.984	-0.94	5e-05	0.00116	ENSBTAG00000016271	SNRPF	small nuclear ribonucleoprotein polypeptide F	Nucleus	other
18.068	9.416	-0.94	5e-05	0.00116	ENSBTAG00000009127	TSPYL4	TSPY like 4	Nucleus	other
20.227	10.544	-0.94	5e-05	0.00116	ENSBTAG00000017215	WDR76	WD repeat domain 76	Nucleus	other
605.835	316.191	-0.938	0.00735	0.0467	ENSBTAG00000004716	RETN	resistin	Extracellular Space	other
21.135	11.038	-0.937	0.0006	0.00789	ENSBTAG00000008717	SERPINE2	serpin family E member 2	Extracellular Space	other
81.835	42.834	-0.934	5e-05	0.00116	ENSBTAG00000018656	HP1BP3	heterochromatin protein 1 binding protein 3	Nucleus	other
20.007	10.471	-0.934	0.00025	0.00406	ENSBTAG00000019116	MOB4	MOB family member 4, phocein	Cytoplasm	other
6.976	3.654	-0.933	0.00135	0.0142	ENSBTAG00000021900	PKN2	protein kinase N2	Cytoplasm	kinase
15.215	7.974	-0.932	0.0002	0.00346	ENSBTAG00000021072	DTNB	dystrobrevin beta	Plasma Membrane	other
9.404	4.93	-0.932	0.0009	0.0106	ENSBTAG00000030557	LIN52	lin-52 DREAM MuvB core complex component	Nucleus	other
22.132	11.606	-0.931	0.00015	0.00277	ENSBTAG00000007330	STXBP3	syntaxin binding protein 3	Plasma Membrane	transporter
20.454	10.732	-0.931	0.00025	0.00406	ENSBTAG00000020180	TMED5	transmembrane p24 trafficking protein 5	Cytoplasm	other
13.53	7.099	-0.93	0.00035	0.00518	ENSBTAG00000001243	AP3M2	adaptor related protein complex 3 mu 2 subunit	Cytoplasm	transporter
27.03	14.182	-0.93	5e-05	0.00116	ENSBTAG00000012778	CAPN2	calpain 2	Cytoplasm	peptidase
4.745	2.492	-0.929	0.0021	0.0197	ENSBTAG00000004613	CSGALNACT1	chondroitin sulfate N-acetylgalactosaminyltransferase 1	Cytoplasm	enzyme
8.64	4.541	-0.928	0.00075	0.00928	ENSBTAG00000001486	ZNF280D	zinc finger protein 280D	Other	other
50.046	26.315	-0.927	5e-05	0.00116	ENSBTAG00000008737	DR1	down-regulator of transcription 1	Nucleus	transcription regulator
67.647	35.574	-0.927	0.0001	0.00203	ENSBTAG00000017243	GATA3	GATA binding protein 3	Nucleus	transcription regulator
80.133	42.149	-0.927	0.0001	0.00203	ENSBTAG00000039588	GIMAP1-GIMAP5	GIMAP1-GIMAP5 readthrough	Cytoplasm	other
226.497	119.1	-0.927	0.00015	0.00277	ENSBTAG00000015101	HMGB2	high mobility group box 2	Nucleus	transcription regulator
21.1	11.136	-0.922	5e-05	0.00116	ENSBTAG00000008729	FAM45A	family with sequence similarity 45 member A	Other	other
21.123	11.148	-0.922	0.0001	0.00203	ENSBTAG00000005976	HSD17B7	hydroxysteroid 17-beta dehydrogenase 7	Cytoplasm	enzyme
27.7	14.637	-0.92	5e-05	0.00116	ENSBTAG00000010134	OSTM1	osteopetrosis associated transmembrane protein 1	Cytoplasm	other
33.528	17.732	-0.919	5e-05	0.00116	ENSBTAG00000012926	TM6SF1	transmembrane 6 superfamily member 1	Plasma Membrane	other
635.44	336.363	-0.918	0.00105	0.0118	ENSBTAG00000012700	CD247	CD247 molecule	Plasma Membrane	transmembrane receptor	blinatumomab
67.121	35.535	-0.918	5e-05	0.00116	ENSBTAG00000027626	GOLGA7	golgin A7	Cytoplasm	other
84.732	44.851	-0.918	5e-05	0.00116	ENSBTAG00000002463	NDUFB5	NADH:ubiquinone oxidoreductase subunit B5	Cytoplasm	enzyme
22.447	11.888	-0.917	0.00025	0.00406	ENSBTAG00000003887	ECHDC1	ethylmalonyl-CoA decarboxylase 1	Cytoplasm	enzyme
53.924	28.564	-0.917	0.0001	0.00203	ENSBTAG00000001489	TUBA1A	tubulin alpha 1a	Cytoplasm	other	epothilone B, colchicine/probenecid, larotaxel, eribulin, davunetide, vintafolide, milataxel, cevipabulin, gemcitabine/paclitaxel, docetaxel/prednisone, capecitabine/docetaxel, paclitaxel/trastuzumab, cyclophosphamide/prednisone/vincristine, docetaxel/hydrocortisone, cyclophosphamide/docetaxel, gemcitabine/vinorelbine, cyclophosphamide/daunorubicin/imatinib/prednisone/vincristine, cyclophosphamid…
9.557	5.065	-0.916	0.0004	0.00575	ENSBTAG00000015230	PLA2G12A	phospholipase A2 group XIIA	Other	enzyme
62.838	33.322	-0.915	0.0002	0.00346	ENSBTAG00000000141	NFU1	NFU1 iron-sulfur cluster scaffold	Cytoplasm	other
23.8	12.643	-0.913	0.0003	0.00459	ENSBTAG00000019956	CMPK1	cytidine/uridine monophosphate kinase 1	Nucleus	kinase
118.801	63.085	-0.913	5e-05	0.00116	ENSBTAG00000001589	TM9SF2	transmembrane 9 superfamily member 2	Plasma Membrane	transporter
15.978	8.492	-0.912	0.00025	0.00406	ENSBTAG00000015536	CPNE3	copine 3	Cytoplasm	kinase
11.644	6.188	-0.912	0.0002	0.00346	ENSBTAG00000015066	LANCL1	LanC like 1	Plasma Membrane	other
27.738	14.741	-0.912	0.00015	0.00277	ENSBTAG00000012561	ORMDL1	ORMDL sphingolipid biosynthesis regulator 1	Cytoplasm	other
5.83	3.103	-0.91	0.00305	0.0254	ENSBTAG00000018942	SSX2IP	SSX family member 2 interacting protein	Plasma Membrane	other
28.496	15.172	-0.909	5e-05	0.00116	ENSBTAG00000005851	VTA1	vesicle trafficking 1	Cytoplasm	other
8.682	4.629	-0.907	0.0018	0.0176	ENSBTAG00000002179	C15orf41	chromosome 15 open reading frame 41	Other	other
118.572	63.219	-0.907	0.0001	0.00203	ENSBTAG00000013454	TAB2	TGF-beta activated kinase 1/MAP3K7 binding protein 2	Cytoplasm	other
73.667	39.324	-0.906	5e-05	0.00116	ENSBTAG00000012537	CASP6	caspase 6	Cytoplasm	peptidase
6.561	3.5	-0.906	0.00365	0.0288	ENSBTAG00000019076	PAK6	p21 (RAC1) activated kinase 6	Cytoplasm	kinase
17.486	9.346	-0.904	5e-05	0.00116	ENSBTAG00000000897	IQGAP2	IQ motif containing GTPase activating protein 2	Cytoplasm	other
113.108	60.568	-0.901	5e-05	0.00116	ENSBTAG00000002646	DYNC1I2	dynein cytoplasmic 1 intermediate chain 2	Cytoplasm	other
6.877	3.682	-0.901	0.00555	0.0384	ENSBTAG00000007110	RCOR3	REST corepressor 3	Nucleus	other
14.728	7.889	-0.901	0.0031	0.0257	ENSBTAG00000032887	SUPT3H	SPT3 homolog, SAGA and STAGA complex component	Nucleus	transcription regulator
4.771	2.556	-0.9	0.0022	0.0205	ENSBTAG00000008987	SOCS5	suppressor of cytokine signaling 5	Extracellular Space	cytokine
15.935	8.536	-0.9	0.00395	0.0305	ENSBTAG00000013812	TROVE2	TROVE domain family member 2	Nucleus	other
198.04	106.164	-0.899	0.0001	0.00203	ENSBTAG00000047747	NDFIP1	Nedd4 family interacting protein 1	Cytoplasm	other
5.266	2.825	-0.898	0.00345	0.0279	ENSBTAG00000035286	CMC1	C-X9-C motif containing 1	Cytoplasm	other
26.984	14.483	-0.898	0.00015	0.00277	ENSBTAG00000016217	RBM43	RNA binding motif protein 43	Other	other
105.143	56.407	-0.898	5e-05	0.00116	ENSBTAG00000018994	TNFSF10	tumor necrosis factor superfamily member 10	Extracellular Space	cytokine
5.033	2.7	-0.898	0.003	0.0251	ENSBTAG00000011498	ZNF184	zinc finger protein 184	Nucleus	other
55.451	29.78	-0.897	0.0001	0.00203	ENSBTAG00000004064	BPNT1	3'(2'), 5'-bisphosphate nucleotidase 1	Nucleus	phosphatase
3.129	1.68	-0.897	0.0024	0.0217	ENSBTAG00000039231	MTURN	maturin, neural progenitor differentiation regulator homolog	Other	other
18.221	9.791	-0.896	0.00165	0.0166	ENSBTAG00000000542	CFAP36	cilia and flagella associated protein 36	Other	other
9.038	4.857	-0.896	0.00075	0.00928	ENSBTAG00000020041	FAM13B	family with sequence similarity 13 member B	Cytoplasm	other
323.608	173.944	-0.896	0.0001	0.00203	ENSBTAG00000018593	PSENEN	presenilin enhancer gamma-secretase subunit	Plasma Membrane	peptidase
41.194	22.141	-0.896	0.0007	0.00883	ENSBTAG00000000182	SPINT2	serine peptidase inhibitor, Kunitz type 2	Extracellular Space	other
25.412	13.665	-0.895	0.00115	0.0126	ENSBTAG00000005699	SCML4	sex comb on midleg-like 4 (Drosophila)	Nucleus	other
61.006	32.822	-0.894	0.0001	0.00203	ENSBTAG00000005057	FAM204A	family with sequence similarity 204 member A	Other	other
16.387	8.85	-0.889	0.0003	0.00459	ENSBTAG00000018581	EPC2	enhancer of polycomb homolog 2	Other	other
111.336	60.13	-0.889	5e-05	0.00116	ENSBTAG00000010521	PVRIG	poliovirus receptor related immunoglobulin domain containing	Plasma Membrane	other
47.686	25.759	-0.888	0.0002	0.00346	ENSBTAG00000018424	ACKR3	atypical chemokine receptor 3	Plasma Membrane	G-protein coupled receptor
151.868	82.072	-0.888	5e-05	0.00116	ENSBTAG00000010002	IRF2	interferon regulatory factor 2	Nucleus	transcription regulator
22.142	11.965	-0.888	0.0001	0.00203	ENSBTAG00000000900	LRRC8C	leucine rich repeat containing 8 family member C	Plasma Membrane	ion channel
4.482	2.422	-0.888	0.0019	0.0183	ENSBTAG00000011209	SYT11	synaptotagmin 11	Cytoplasm	transporter
9.21	4.981	-0.887	0.0015	0.0153	ENSBTAG00000003176	JAM3	junctional adhesion molecule 3	Plasma Membrane	other
43.271	23.391	-0.887	5e-05	0.00116	ENSBTAG00000046797	NRAS	neuroblastoma RAS viral oncogene homolog	Plasma Membrane	enzyme
420.507	227.476	-0.886	0.00025	0.00406	ENSBTAG00000006702	EIF3E	eukaryotic translation initiation factor 3 subunit E	Cytoplasm	other
6.277	3.398	-0.885	0.00625	0.0419	ENSBTAG00000010642	ALKBH8	alkB homolog 8, tRNA methyltransferase	Cytoplasm	enzyme
18.02	9.772	-0.883	0.0014	0.0146	ENSBTAG00000013068	GGPS1	geranylgeranyl diphosphate synthase 1	Cytoplasm	enzyme	zoledronic acid
36.893	20.015	-0.882	0.0004	0.00575	ENSBTAG00000008490	CRYZL1	crystallin zeta like 1	Cytoplasm	enzyme
15.238	8.266	-0.882	0.00185	0.018	ENSBTAG00000003804	SCCPDH	saccharopine dehydrogenase (putative)	Cytoplasm	other
51.999	28.216	-0.882	0.0001	0.00203	ENSBTAG00000031435	SELENOT	selenoprotein T	Cytoplasm	other
137.866	74.803	-0.882	0.0006	0.00789	ENSBTAG00000006202	ST13	suppression of tumorigenicity 13 (colon carcinoma) (Hsp70 interacting protein)	Cytoplasm	other
22.625	12.288	-0.881	0.00055	0.00736	ENSBTAG00000008131	RNF115	ring finger protein 115	Cytoplasm	enzyme
16.552	8.99	-0.881	5e-05	0.00116	ENSBTAG00000013859	SCYL2	SCY1 like pseudokinase 2	Cytoplasm	other
19.497	10.598	-0.879	0.00015	0.00277	ENSBTAG00000003469	CHURC1	churchill domain containing 1	Nucleus	transcription regulator
19.517	10.615	-0.879	0.0019	0.0183	ENSBTAG00000031012	PIGK	phosphatidylinositol glycan anchor biosynthesis class K	Cytoplasm	peptidase
8.852	4.812	-0.879	0.0005	0.00685	ENSBTAG00000021694	SPAST	spastin	Nucleus	enzyme
60.985	33.177	-0.878	0.0001	0.00203	ENSBTAG00000013112	C5orf15	chromosome 5 open reading frame 15	Other	other
9.89	5.39	-0.876	0.00305	0.0254	ENSBTAG00000008931	CREG1	cellular repressor of E1A stimulated genes 1	Nucleus	transcription regulator
79.222	43.153	-0.876	0.00015	0.00277	ENSBTAG00000002326	LGALS3	galectin 3	Extracellular Space	other	GCS-100, GR-MD-02
25.131	13.7	-0.875	0.00665	0.0438	ENSBTAG00000012096	BCKDHB	branched chain keto acid dehydrogenase E1 subunit beta	Cytoplasm	enzyme
5.368	2.926	-0.875	0.00055	0.00736	ENSBTAG00000010286	NPAT	nuclear protein, coactivator of histone transcription	Nucleus	transcription regulator
32.133	17.52	-0.875	0.00195	0.0187	ENSBTAG00000027159	ZBTB8OS	zinc finger and BTB domain containing 8 opposite strand	Cytoplasm	other
8.015	4.373	-0.874	0.0073	0.0466	ENSBTAG00000010149	CRY1	cryptochrome circadian clock 1	Nucleus	enzyme
90.023	49.114	-0.874	5e-05	0.00116	ENSBTAG00000010664	PRKCQ	protein kinase C theta	Cytoplasm	kinase	sotrastaurin, ingenol mebutate
57.939	31.648	-0.872	0.0003	0.00459	ENSBTAG00000008543	GTF2H5	general transcription factor IIH subunit 5	Nucleus	other
34.408	18.804	-0.872	0.00085	0.0101	ENSBTAG00000008219	RBM7	RNA binding motif protein 7	Nucleus	other
90.896	49.661	-0.872	5e-05	0.00116	ENSBTAG00000011945	TAF7	TATA-box binding protein associated factor 7	Nucleus	transcription regulator
67.264	36.761	-0.872	0.001	0.0114	ENSBTAG00000005043	TIMP1	TIMP metallopeptidase inhibitor 1	Extracellular Space	cytokine
5.364	2.931	-0.872	0.007	0.0454	ENSBTAG00000017613	ZNF419	zinc finger protein 419	Nucleus	other
28.967	15.843	-0.871	0.0001	0.00203	ENSBTAG00000015022	KIF2A	kinesin family member 2A	Cytoplasm	other
19.089	10.442	-0.87	0.0013	0.0138	ENSBTAG00000007479	CCDC90B	coiled-coil domain containing 90B	Cytoplasm	other
84.439	46.209	-0.87	0.00015	0.00277	ENSBTAG00000009087	GNG10	G protein subunit gamma 10	Plasma Membrane	enzyme
117.835	64.48	-0.87	0.00015	0.00277	ENSBTAG00000019872	PIK3AP1	phosphoinositide-3-kinase adaptor protein 1	Cytoplasm	kinase
105.405	57.681	-0.87	0.0001	0.00203	ENSBTAG00000009859	SUMO1	small ubiquitin-like modifier 1	Nucleus	enzyme
23.338	12.782	-0.869	0.0003	0.00459	ENSBTAG00000016415	LTA4H	leukotriene A4 hydrolase	Cytoplasm	enzyme
22.82	12.506	-0.868	0.00315	0.0261	ENSBTAG00000045550	TSPAN6	tetraspanin 6	Plasma Membrane	other
39.322	21.568	-0.866	0.0001	0.00203	ENSBTAG00000000880	GINM1	glycoprotein integral membrane 1	Cytoplasm	other
87.682	48.112	-0.866	0.0001	0.00203	ENSBTAG00000015649	TMEM156	transmembrane protein 156	Other	other
22.484	12.347	-0.865	0.0002	0.00346	ENSBTAG00000021410	C1GALT1C1	C1GALT1 specific chaperone 1	Cytoplasm	other
12.79	7.022	-0.865	0.00195	0.0187	ENSBTAG00000015534	LYPLAL1	lysophospholipase like 1	Cytoplasm	enzyme
66.095	36.309	-0.864	0.00015	0.00277	ENSBTAG00000019652	STK26	serine/threonine kinase 26	Nucleus	kinase
30.746	16.913	-0.862	0.00565	0.0388	ENSBTAG00000015061	AU018091	expressed sequence AU018091	Other	other
25.468	14.008	-0.862	0.0003	0.00459	ENSBTAG00000000322	CD2AP	CD2 associated protein	Cytoplasm	other
10.84	5.968	-0.861	0.0047	0.0344	ENSBTAG00000001188	ROM1	retinal outer segment membrane protein 1	Plasma Membrane	other
12.923	7.12	-0.86	0.0069	0.045	ENSBTAG00000010587	SH3BGRL	SH3 domain binding glutamate rich protein like	Cytoplasm	other
17.352	9.565	-0.859	0.0071	0.0458	ENSBTAG00000008833	APOM	apolipoprotein M	Plasma Membrane	transporter
79.184	43.672	-0.859	0.00025	0.00406	ENSBTAG00000000504	GTF2B	general transcription factor IIB	Nucleus	transcription regulator
77.641	42.796	-0.859	5e-05	0.00116	ENSBTAG00000012120	TIPARP	TCDD inducible poly(ADP-ribose) polymerase	Nucleus	enzyme
17.518	9.673	-0.857	0.0005	0.00685	ENSBTAG00000014521	UGDH	UDP-glucose 6-dehydrogenase	Nucleus	enzyme
30.958	17.106	-0.856	0.0002	0.00346	ENSBTAG00000018131	ATF1	activating transcription factor 1	Nucleus	transcription regulator
5.312	2.937	-0.855	0.0037	0.0291	ENSBTAG00000009020	CRIM1	cysteine rich transmembrane BMP regulator 1	Extracellular Space	kinase
18.69	10.33	-0.855	0.0003	0.00459	ENSBTAG00000021116	EXOC6	exocyst complex component 6	Plasma Membrane	transporter
56.021	30.981	-0.855	0.0002	0.00346	ENSBTAG00000007520	Mapre2	microtubule-associated protein, RP/EB family, member 2	Cytoplasm	other
28.397	15.694	-0.855	0.00015	0.00277	ENSBTAG00000031715	PCMTD2	protein-L-isoaspartate (D-aspartate) O-methyltransferase domain containing 2	Cytoplasm	enzyme
8.965	4.959	-0.854	0.0046	0.0339	ENSBTAG00000008893	ANO10	anoctamin 10	Plasma Membrane	ion channel
13.514	7.476	-0.854	0.0002	0.00346	ENSBTAG00000017362	CNOT6	CCR4-NOT transcription complex subunit 6	Nucleus	enzyme
50.865	28.153	-0.853	0.00405	0.031	ENSBTAG00000017525	ATG12	autophagy related 12	Cytoplasm	other
6.711	3.715	-0.853	0.0035	0.0282	ENSBTAG00000000746	KAT2B	lysine acetyltransferase 2B	Nucleus	transcription regulator
29.698	16.449	-0.852	0.0001	0.00203	ENSBTAG00000013631	GLUL	glutamate-ammonia ligase	Cytoplasm	enzyme
28.158	15.603	-0.852	0.00025	0.00406	ENSBTAG00000038979	TMEM167B	transmembrane protein 167B	Other	other
32.486	18.01	-0.851	0.00025	0.00406	ENSBTAG00000008390	DNAJC10	DnaJ heat shock protein family (Hsp40) member C10	Cytoplasm	enzyme
9.573	5.306	-0.851	0.0068	0.0446	ENSBTAG00000013856	SSBP2	single stranded DNA binding protein 2	Nucleus	transcription regulator
164.65	91.318	-0.85	0.0004	0.00575	ENSBTAG00000011851	FYN	FYN proto-oncogene, Src family tyrosine kinase	Plasma Membrane	kinase	dasatinib, JNJ-26483327
134.556	74.661	-0.85	0.001	0.0114	ENSBTAG00000000425	RPL17	ribosomal protein L17	Cytoplasm	other
55.272	30.654	-0.85	0.00035	0.00518	ENSBTAG00000007718	TGIF1	TGFB induced factor homeobox 1	Nucleus	transcription regulator
28.793	15.999	-0.848	0.00175	0.0173	ENSBTAG00000027630	CISD2	CDGSH iron sulfur domain 2	Cytoplasm	other
87.257	48.514	-0.847	0.0003	0.00459	ENSBTAG00000017468	NUCB2	nucleobindin 2	Nucleus	other
75.117	41.773	-0.847	0.00015	0.00277	ENSBTAG00000015069	PCNP	PEST proteolytic signal containing nuclear protein	Nucleus	other
25.889	14.42	-0.844	0.0001	0.00203	ENSBTAG00000000024	DYM	dymeclin	Cytoplasm	other
73.701	41.071	-0.844	0.00025	0.00406	ENSBTAG00000011831	SPPL2A	signal peptide peptidase like 2A	Plasma Membrane	peptidase
6.782	3.787	-0.841	0.00475	0.0346	ENSBTAG00000005650	SKAP2	src kinase associated phosphoprotein 2	Cytoplasm	other
15.23	8.513	-0.839	0.00725	0.0464	ENSBTAG00000015592	GPR84	G protein-coupled receptor 84	Plasma Membrane	G-protein coupled receptor
26.843	15.002	-0.839	0.0002	0.00346	ENSBTAG00000009256	ITGA4	integrin subunit alpha 4	Plasma Membrane	transmembrane receptor	natalizumab, vedolizumab
48.697	27.247	-0.838	0.00015	0.00277	ENSBTAG00000012885	ACAT1	acetyl-CoA acetyltransferase 1	Cytoplasm	enzyme
15.8	8.836	-0.838	0.0001	0.00203	ENSBTAG00000007648	NET1	neuroepithelial cell transforming 1	Nucleus	other
35.994	20.135	-0.838	0.0031	0.0257	ENSBTAG00000000021	WASHC3	WASH complex subunit 3	Cytoplasm	other
29.884	16.739	-0.836	0.00085	0.0101	ENSBTAG00000019480	PDE6D	phosphodiesterase 6D	Cytoplasm	enzyme
12.766	7.154	-0.835	0.008	0.0495	ENSBTAG00000024958	FAM214A	family with sequence similarity 214 member A	Other	other
18.501	10.38	-0.834	0.00145	0.015	ENSBTAG00000024378	MRPS21	mitochondrial ribosomal protein S21	Cytoplasm	other
78.604	44.189	-0.831	0.0001	0.00203	ENSBTAG00000013579	SARAF	store-operated calcium entry associated regulatory factor	Cytoplasm	other
118.15	66.408	-0.831	0.0001	0.00203	ENSBTAG00000032374	SELENOK	selenoprotein K	Cytoplasm	other
13.964	7.857	-0.83	0.00475	0.0346	ENSBTAG00000019964	GAS6	growth arrest specific 6	Extracellular Space	growth factor
17.37	9.768	-0.83	0.00055	0.00736	ENSBTAG00000007386	NUDCD1	NudC domain containing 1	Nucleus	other
447.192	251.6	-0.83	0.00025	0.00406	ENSBTAG00000025191	SKP1	S-phase kinase associated protein 1	Nucleus	transcription regulator
44.462	25.011	-0.83	5e-05	0.00116	ENSBTAG00000020451	USP1	ubiquitin specific peptidase 1	Cytoplasm	peptidase
1674.49	942.454	-0.829	0.0064	0.0426	ENSBTAG00000038368	SNRPG	small nuclear ribonucleoprotein polypeptide G	Nucleus	other
23.088	13	-0.829	0.00085	0.0101	ENSBTAG00000002256	YEATS4	YEATS domain containing 4	Nucleus	transcription regulator
14.68	8.267	-0.828	0.00075	0.00928	ENSBTAG00000018452	ANKRA2	ankyrin repeat family A member 2	Cytoplasm	transcription regulator
183.419	103.385	-0.827	0.0002	0.00346	ENSBTAG00000006550	GABARAPL2	GABA type A receptor associated protein like 2	Cytoplasm	other
558.266	315.103	-0.825	0.0006	0.00789	ENSBTAG00000014423	RPL22	ribosomal protein L22	Nucleus	other
47.662	26.9	-0.825	0.0002	0.00346	ENSBTAG00000005100	TMEM30A	transmembrane protein 30A	Cytoplasm	other
79.205	44.721	-0.825	0.00025	0.00406	ENSBTAG00000015944	WDR61	WD repeat domain 61	Nucleus	other
25.678	14.514	-0.823	0.0004	0.00575	ENSBTAG00000004805	ITFG1	integrin alpha FG-GAP repeat containing 1	Plasma Membrane	other
30.06	16.995	-0.823	0.0003	0.00459	ENSBTAG00000012261	RAB19	RAB19, member RAS oncogene family	Cytoplasm	enzyme
88.902	50.242	-0.823	0.00035	0.00518	ENSBTAG00000006063	TMEM230	transmembrane protein 230	Other	other
13.238	7.487	-0.822	0.00115	0.0126	ENSBTAG00000016725	KIAA1143	KIAA1143	Other	other
32.124	18.173	-0.822	0.00065	0.00835	ENSBTAG00000016243	RBL2	RB transcriptional corepressor like 2	Nucleus	other
11.638	6.581	-0.822	0.0073	0.0466	ENSBTAG00000024275	XRCC4	X-ray repair cross complementing 4	Nucleus	other
24.663	13.957	-0.821	0.00125	0.0134	ENSBTAG00000000505	KYAT3	kynurenine aminotransferase 3	Cytoplasm	enzyme
147.738	83.636	-0.821	0.0002	0.00346	ENSBTAG00000021955	NPC2	NPC intracellular cholesterol transporter 2	Extracellular Space	other
222.54	126.156	-0.819	0.0008	0.00974	ENSBTAG00000005961	CDC42SE2	CDC42 small effector 2	Plasma Membrane	other
428.26	242.702	-0.819	0.0002	0.00346	ENSBTAG00000033806	Ppial4g	peptidylprolyl isomerase A like 4G	Other	other
8.506	4.824	-0.818	0.0034	0.0277	ENSBTAG00000014711	DBF4	DBF4 zinc finger	Nucleus	kinase
11.068	6.278	-0.818	0.00085	0.0101	ENSBTAG00000006492	PI4K2B	phosphatidylinositol 4-kinase type 2 beta	Cytoplasm	kinase
11.443	6.491	-0.818	0.00145	0.015	ENSBTAG00000009308	TDRD3	tudor domain containing 3	Nucleus	transcription regulator
28.657	16.267	-0.817	0.0002	0.00346	ENSBTAG00000017244	PRPF18	pre-mRNA processing factor 18	Nucleus	transporter
23.186	13.192	-0.814	0.00285	0.0243	ENSBTAG00000004601	ABHD10	abhydrolase domain containing 10	Cytoplasm	enzyme
113.845	64.835	-0.812	0.0004	0.00575	ENSBTAG00000005049	BLK	BLK proto-oncogene, Src family tyrosine kinase	Cytoplasm	kinase	osimertinib
18.54	10.563	-0.812	0.00135	0.0142	ENSBTAG00000021334	C18orf32	chromosome 18 open reading frame 32	Other	other
9.812	5.59	-0.812	0.0019	0.0183	ENSBTAG00000017611	CCSER2	coiled-coil serine rich protein 2	Other	other
1326.85	756.978	-0.81	0.00395	0.0305	ENSBTAG00000011238	CD48	CD48 molecule	Plasma Membrane	other
21.327	12.168	-0.81	0.00025	0.00406	ENSBTAG00000003208	RAB33B	RAB33B, member RAS oncogene family	Cytoplasm	enzyme
88.054	50.242	-0.809	0.0003	0.00459	ENSBTAG00000000252	POLE3	DNA polymerase epsilon 3, accessory subunit	Nucleus	enzyme	bortezomib/cladribine/rituximab, gemcitabine/paclitaxel, cladribine/cytarabine/daunorubicin, gemcitabine/oxaliplatin, gemcitabine/vinorelbine, docetaxel/gemcitabine, docetaxel/gemcitabine/vincristine, cladribine/cytarabine/filgrastim, capecitabine/gemcitabine, gemcitabine/oxaliplatin/paclitaxel, cladribine/cytarabine/filgrastim/mitoxantrone, cladribine/rituximab, capecitabine/docetaxel/gemcitabin…
100.675	57.477	-0.809	0.0005	0.00685	ENSBTAG00000004161	UBE2D2	ubiquitin conjugating enzyme E2 D2	Cytoplasm	enzyme
68.652	39.216	-0.808	0.0001	0.00203	ENSBTAG00000048273	C4orf3	chromosome 4 open reading frame 3	Other	other
87.846	50.187	-0.808	0.00065	0.00835	ENSBTAG00000005990	S1PR1	sphingosine-1-phosphate receptor 1	Plasma Membrane	G-protein coupled receptor	fingolimod phosphate
23.488	13.429	-0.807	0.001	0.0114	ENSBTAG00000009263	MFSD1	major facilitator superfamily domain containing 1	Other	transporter
25.489	14.572	-0.807	0.00045	0.0063	ENSBTAG00000020412	RAP2A	RAP2A, member of RAS oncogene family	Plasma Membrane	enzyme
109.937	62.93	-0.805	0.00025	0.00406	ENSBTAG00000002784	COPS5	COP9 signalosome subunit 5	Nucleus	transcription regulator
157.074	89.945	-0.804	0.0003	0.00459	ENSBTAG00000012447	PPP1CB	protein phosphatase 1 catalytic subunit beta	Cytoplasm	phosphatase
20.847	11.938	-0.804	0.00385	0.0299	ENSBTAG00000011027	PTGR1	prostaglandin reductase 1	Cytoplasm	enzyme
224.342	128.587	-0.803	0.0007	0.00883	ENSBTAG00000006049	BZW1	basic leucine zipper and W2 domains 1	Cytoplasm	translation regulator
49.812	28.551	-0.803	0.0011	0.0122	ENSBTAG00000002610	FKBP3	FK506 binding protein 3	Nucleus	enzyme
199.304	114.231	-0.803	0.0006	0.00789	ENSBTAG00000030435	PNRC2	proline rich nuclear receptor coactivator 2	Nucleus	other
68.448	39.27	-0.802	0.0004	0.00575	ENSBTAG00000021746	ANXA5	annexin A5	Plasma Membrane	transporter
112.946	64.774	-0.802	0.0038	0.0296	ENSBTAG00000019665	IL1RN	interleukin 1 receptor antagonist	Extracellular Space	cytokine
200.298	114.867	-0.802	0.0007	0.00883	ENSBTAG00000015892	NDUFB4	NADH:ubiquinone oxidoreductase subunit B4	Cytoplasm	transporter
29.46	16.892	-0.802	0.0047	0.0344	ENSBTAG00000044064	RNF144A	ring finger protein 144A	Nucleus	enzyme
263.195	151.095	-0.801	0.00025	0.00406	ENSBTAG00000030225	RBX1	ring-box 1	Cytoplasm	enzyme
36.26	20.832	-0.8	0.00195	0.0187	ENSBTAG00000015584	COMMD3-BMI1	COMMD3-BMI1 readthrough	Nucleus	transcription regulator
63.812	36.668	-0.799	0.0062	0.0417	ENSBTAG00000009334	NDUFA5	NADH:ubiquinone oxidoreductase subunit A5	Cytoplasm	enzyme
13.242	7.609	-0.799	0.0018	0.0176	ENSBTAG00000020004	ZNF800	zinc finger protein 800	Other	other
15.243	8.768	-0.798	0.00115	0.0126	ENSBTAG00000002742	MSH2	mutS homolog 2	Nucleus	enzyme
17.611	10.136	-0.797	0.00535	0.0376	ENSBTAG00000002869	ARL4A	ADP ribosylation factor like GTPase 4A	Nucleus	enzyme
162.623	93.625	-0.797	0.00035	0.00518	ENSBTAG00000021944	C14orf166	chromosome 14 open reading frame 166	Nucleus	other
13.813	7.952	-0.797	0.0018	0.0176	ENSBTAG00000012659	LRIF1	ligand dependent nuclear receptor interacting factor 1	Nucleus	other
6.926	3.989	-0.796	0.00445	0.0332	ENSBTAG00000012882	CUL5	cullin 5	Nucleus	ion channel
106.236	61.198	-0.796	0.0004	0.00575	ENSBTAG00000013016	GNAI3	G protein subunit alpha i3	Cytoplasm	enzyme
97.943	56.391	-0.796	0.00095	0.011	ENSBTAG00000011444	HINT2	histidine triad nucleotide binding protein 2	Cytoplasm	other
182.074	104.946	-0.795	0.00045	0.0063	ENSBTAG00000018768	HMGN1	high mobility group nucleosome binding domain 1	Nucleus	transcription regulator
8.956	5.168	-0.793	0.00275	0.0236	ENSBTAG00000008438	ARFIP1	ADP ribosylation factor interacting protein 1	Cytoplasm	other
11.838	6.836	-0.792	0.00175	0.0173	ENSBTAG00000001977	YIPF6	Yip1 domain family member 6	Cytoplasm	other
26.345	15.235	-0.79	0.0004	0.00575	ENSBTAG00000017852	ALDH9A1	aldehyde dehydrogenase 9 family member A1	Cytoplasm	enzyme
22.278	12.898	-0.789	0.00095	0.011	ENSBTAG00000016337	ACOT13	acyl-CoA thioesterase 13	Cytoplasm	enzyme
21.348	12.365	-0.788	0.0063	0.0421	ENSBTAG00000021851	BCAP29	B-cell receptor associated protein 29	Cytoplasm	transporter
8.368	4.845	-0.788	0.0038	0.0296	ENSBTAG00000023847	IKZF5	IKAROS family zinc finger 5	Nucleus	other
140.843	81.698	-0.786	0.00035	0.00518	ENSBTAG00000010298	GTF2A2	general transcription factor IIA subunit 2	Nucleus	transcription regulator
13.239	7.687	-0.784	0.00385	0.0299	ENSBTAG00000010681	NR1H3	nuclear receptor subfamily 1 group H member 3	Nucleus	ligand-dependent nuclear receptor
938.028	545.502	-0.782	0.0013	0.0138	ENSBTAG00000016024	MYL12B	myosin light chain 12B	Cytoplasm	other
683.796	397.852	-0.781	0.0005	0.00685	ENSBTAG00000007754	NDUFA3	NADH:ubiquinone oxidoreductase subunit A3	Cytoplasm	enzyme
49.834	29.017	-0.78	0.0006	0.00789	ENSBTAG00000016457	FXR1	FMR1 autosomal homolog 1	Cytoplasm	other
39.099	22.764	-0.78	0.00075	0.00928	ENSBTAG00000019166	NSMCE4A	NSE4 homolog A, SMC5-SMC6 complex component	Nucleus	other
494.692	288.343	-0.779	0.00305	0.0254	ENSBTAG00000001700	CDC42	cell division cycle 42	Cytoplasm	enzyme
36.384	21.203	-0.779	0.00375	0.0294	ENSBTAG00000047434	TSNAX	translin associated factor X	Nucleus	transporter
21.76	12.69	-0.778	0.00215	0.0201	ENSBTAG00000015385	CTDSPL2	CTD small phosphatase like 2	Nucleus	phosphatase
23.832	13.902	-0.778	0.0011	0.0122	ENSBTAG00000010963	IL16	interleukin 16	Extracellular Space	cytokine
183.155	106.874	-0.777	0.00125	0.0134	ENSBTAG00000020060	TXNIP	thioredoxin interacting protein	Cytoplasm	other
68.289	39.868	-0.776	0.00095	0.011	ENSBTAG00000010619	PPP3R1	protein phosphatase 3 regulatory subunit B, alpha	Cytoplasm	phosphatase	cyclosporin A
106.598	62.405	-0.772	0.0005	0.00685	ENSBTAG00000005808	TMEM14C	transmembrane protein 14C	Plasma Membrane	other
12.051	7.058	-0.772	0.00105	0.0118	ENSBTAG00000040031	ZNF148	zinc finger protein 148	Nucleus	transcription regulator
26.311	15.435	-0.769	0.00535	0.0376	ENSBTAG00000045948	CSF2RA	colony stimulating factor 2 receptor alpha subunit	Plasma Membrane	transmembrane receptor	sargramostim, mavrilimumab, EPO/sargramostim, rituximab/sargramostim
21.417	12.572	-0.769	0.0011	0.0122	ENSBTAG00000018690	RPAP3	RNA polymerase II associated protein 3	Other	enzyme
19.168	11.251	-0.769	0.0046	0.0339	ENSBTAG00000002655	ZWINT	ZW10 interacting kinetochore protein	Nucleus	other
65.118	38.248	-0.768	0.0012	0.013	ENSBTAG00000008417	VPS29	VPS29, retromer complex component	Cytoplasm	transporter
8.282	4.863	-0.768	0.007	0.0454	ENSBTAG00000006428	ZNF354A	zinc finger protein 354A	Nucleus	transcription regulator
37.338	21.945	-0.767	0.00045	0.0063	ENSBTAG00000018254	CDKN1B	cyclin dependent kinase inhibitor 1B	Nucleus	kinase
46.518	27.359	-0.766	0.0007	0.00883	ENSBTAG00000020980	CAT	catalase	Cytoplasm	enzyme	fomepizole
94.525	55.61	-0.765	0.00185	0.018	ENSBTAG00000020292	C12orf57	chromosome 12 open reading frame 57	Other	other
16.894	9.942	-0.765	0.0012	0.013	ENSBTAG00000016635	COG6	component of oligomeric golgi complex 6	Cytoplasm	transporter
96.87	57.005	-0.765	0.00055	0.00736	ENSBTAG00000004856	RNF130	ring finger protein 130	Cytoplasm	peptidase
43.461	25.575	-0.765	0.0013	0.0138	ENSBTAG00000014522	SMIM14	small integral membrane protein 14	Cytoplasm	other
142.408	83.817	-0.765	0.00055	0.00736	ENSBTAG00000002415	TSPAN3	tetraspanin 3	Plasma Membrane	other
46.002	27.095	-0.764	0.0007	0.00883	ENSBTAG00000004353	CNOT6L	CCR4-NOT transcription complex subunit 6 like	Cytoplasm	enzyme
100.318	59.083	-0.764	0.0015	0.0153	ENSBTAG00000012698	HDAC1	histone deacetylase 1	Nucleus	transcription regulator	tributyrin, belinostat, pyroxamide, mocetinostat, HDAC class I inhibitors, R 306465, bortezomib/vorinostat, 4SC-202, vorinostat
72.108	42.458	-0.764	0.0005	0.00685	ENSBTAG00000008453	LBR	lamin B receptor	Nucleus	enzyme
31.345	18.488	-0.762	0.0016	0.0162	ENSBTAG00000006307	HSD17B11	hydroxysteroid 17-beta dehydrogenase 11	Cytoplasm	enzyme
13.993	8.256	-0.761	0.00055	0.00736	ENSBTAG00000011087	ARID2	AT-rich interaction domain 2	Nucleus	transcription regulator
31.638	18.675	-0.761	0.00365	0.0288	ENSBTAG00000020226	CHRAC1	chromatin accessibility complex 1	Nucleus	enzyme
9.797	5.782	-0.761	0.0058	0.0396	ENSBTAG00000007142	CPPED1	calcineurin like phosphoesterase domain containing 1	Cytoplasm	enzyme
93.054	54.921	-0.761	0.00305	0.0254	ENSBTAG00000023513	DNAJC19	DnaJ heat shock protein family (Hsp40) member C19	Cytoplasm	other
20.295	11.987	-0.76	0.0008	0.00974	ENSBTAG00000013589	CHMP3	charged multivesicular body protein 3	Cytoplasm	other
288.817	170.592	-0.76	0.00065	0.00835	ENSBTAG00000005338	EIF3M	eukaryotic translation initiation factor 3 subunit M	Cytoplasm	other
53.804	31.776	-0.76	0.0022	0.0205	ENSBTAG00000009487	TMEM223	transmembrane protein 223	Other	other
24.725	14.607	-0.759	0.00065	0.00835	ENSBTAG00000000415	ERBIN	erbb2 interacting protein	Cytoplasm	other
456.176	269.701	-0.758	0.0005	0.00685	ENSBTAG00000016975	H2AFV	H2A histone family member V	Nucleus	other
54.283	32.098	-0.758	0.00065	0.00835	ENSBTAG00000010611	OCIAD1	OCIA domain containing 1	Cytoplasm	other
36.112	21.366	-0.757	0.00765	0.0478	ENSBTAG00000014764	CD9	CD9 molecule	Plasma Membrane	other
16.827	9.958	-0.757	0.0019	0.0183	ENSBTAG00000001460	LIN7C	lin-7 homolog C, crumbs cell polarity complex component	Cytoplasm	other
11.664	6.902	-0.757	0.0049	0.0355	ENSBTAG00000002624	PSTPIP2	proline-serine-threonine phosphatase interacting protein 2	Cytoplasm	other
18.386	10.88	-0.757	0.00265	0.0232	ENSBTAG00000018408	SNX14	sorting nexin 14	Cytoplasm	transporter
40.948	24.239	-0.756	0.001	0.0114	ENSBTAG00000012065	DNAJC3	DnaJ heat shock protein family (Hsp40) member C3	Cytoplasm	other
58.022	34.362	-0.756	0.00055	0.00736	ENSBTAG00000025358	SNX2	sorting nexin 2	Cytoplasm	transporter
10.298	6.102	-0.755	0.00695	0.0452	ENSBTAG00000005635	TTC39C	tetratricopeptide repeat domain 39C	Other	other
28.452	16.876	-0.754	0.0025	0.0223	ENSBTAG00000031295	HSDL2	hydroxysteroid dehydrogenase like 2	Cytoplasm	transporter
127.345	75.495	-0.754	0.0009	0.0106	ENSBTAG00000004590	PPIH	peptidylprolyl isomerase H	Nucleus	enzyme
45.574	27.02	-0.754	0.0011	0.0122	ENSBTAG00000027446	RSU1	Ras suppressor protein 1	Cytoplasm	other
667.573	396.238	-0.753	0.00515	0.0366	ENSBTAG00000007626	IL2RG	interleukin 2 receptor subunit gamma	Plasma Membrane	transmembrane receptor	aldesleukin, denileukin diftitox
28.71	17.041	-0.753	0.0009	0.0106	ENSBTAG00000014411	TMEM263	transmembrane protein 263	Other	other
131.943	78.341	-0.752	0.0008	0.00974	ENSBTAG00000011198	PPP1CC	protein phosphatase 1 catalytic subunit gamma	Nucleus	phosphatase
23.105	13.729	-0.751	0.00145	0.015	ENSBTAG00000003815	EDEM2	ER degradation enhancing alpha-mannosidase like protein 2	Cytoplasm	enzyme
112.473	66.825	-0.751	0.001	0.0114	ENSBTAG00000018631	SAP18	Sin3A associated protein 18	Nucleus	transcription regulator
21.486	12.763	-0.751	0.00085	0.0101	ENSBTAG00000004307	VPS36	vacuolar protein sorting 36 homolog	Cytoplasm	other
68.593	40.79	-0.75	0.0008	0.00974	ENSBTAG00000020958	LRRC8D	leucine rich repeat containing 8 family member D	Plasma Membrane	G-protein coupled receptor
21.601	12.851	-0.749	0.0028	0.024	ENSBTAG00000021636	GPR155	G protein-coupled receptor 155	Plasma Membrane	G-protein coupled receptor
53.254	31.702	-0.748	0.0003	0.00459	ENSBTAG00000012170	UBL3	ubiquitin like 3	Cytoplasm	other
95.993	57.234	-0.746	0.00075	0.00928	ENSBTAG00000010023	FAM107B	family with sequence similarity 107 member B	Other	other
35.929	21.446	-0.744	0.00215	0.0201	ENSBTAG00000014392	ACTR10	actin-related protein 10 homolog	Cytoplasm	other
8.271	4.942	-0.743	0.0058	0.0396	ENSBTAG00000007981	GRK5	G protein-coupled receptor kinase 5	Plasma Membrane	kinase
41.352	24.71	-0.743	0.0007	0.00883	ENSBTAG00000010506	MEAF6	MYST/Esa1 associated factor 6	Nucleus	other
25.202	15.073	-0.742	0.00185	0.018	ENSBTAG00000000065	CRLS1	cardiolipin synthase 1	Cytoplasm	enzyme
12.802	7.653	-0.742	0.0074	0.0468	ENSBTAG00000021630	MTFMT	mitochondrial methionyl-tRNA formyltransferase	Cytoplasm	enzyme
70.717	42.274	-0.742	0.0011	0.0122	ENSBTAG00000008873	NCBP2	nuclear cap binding protein subunit 2	Nucleus	other
14.323	8.569	-0.741	0.007	0.0454	ENSBTAG00000031885	TMEM251	transmembrane protein 251	Other	other
61.262	36.685	-0.74	0.0026	0.023	ENSBTAG00000017530	PLGRKT	plasminogen receptor with a C-terminal lysine	Cytoplasm	other
193.365	115.822	-0.739	0.0016	0.0162	ENSBTAG00000015978	ANXA1	annexin A1	Plasma Membrane	enzyme	hydrocortisone, hydrocortisone/prednisone, hydrocortisone/mitoxantrone
73.154	43.834	-0.739	0.0013	0.0138	ENSBTAG00000007303	RAD21	RAD21 cohesin complex component	Nucleus	transcription regulator
16.533	9.905	-0.739	0.00125	0.0134	ENSBTAG00000018437	SMC5	structural maintenance of chromosomes 5	Nucleus	other
167.044	100.237	-0.737	0.0008	0.00974	ENSBTAG00000013581	LEPROTL1	leptin receptor overlapping transcript-like 1	Plasma Membrane	other
23.603	14.165	-0.737	0.0022	0.0205	ENSBTAG00000001983	SMAGP	small cell adhesion glycoprotein	Cytoplasm	other
35.987	21.612	-0.736	0.00525	0.0371	ENSBTAG00000021199	APOPT1	apoptogenic 1, mitochondrial	Cytoplasm	other
54.757	32.891	-0.735	0.00085	0.0101	ENSBTAG00000005180	RBMS1	RNA binding motif single stranded interacting protein 1	Nucleus	other
34.243	20.57	-0.735	0.0007	0.00883	ENSBTAG00000016882	VPS26A	VPS26, retromer complex component A	Cytoplasm	transporter
370.387	222.727	-0.734	0.0038	0.0296	ENSBTAG00000045582	ARPC5	actin related protein 2/3 complex subunit 5	Cytoplasm	other
149.381	89.863	-0.733	0.0014	0.0146	ENSBTAG00000007387	ENY2	ENY2, transcription and export complex 2 subunit	Nucleus	transcription regulator
25.237	15.186	-0.733	0.00375	0.0294	ENSBTAG00000020357	GOLPH3L	golgi phosphoprotein 3 like	Cytoplasm	other
45.092	27.124	-0.733	0.0011	0.0122	ENSBTAG00000017492	PCMTD1	protein-L-isoaspartate (D-aspartate) O-methyltransferase domain containing 1	Cytoplasm	enzyme
14.848	8.934	-0.733	0.0054	0.0379	ENSBTAG00000037393	ZNF639	zinc finger protein 639	Nucleus	transcription regulator
271.831	163.648	-0.732	0.0025	0.0223	ENSBTAG00000008967	RAP1B	RAP1B, member of RAS oncogene family	Cytoplasm	enzyme
37.88	22.821	-0.731	0.00195	0.0187	ENSBTAG00000015019	STN1	STN1, CST complex subunit	Nucleus	other
77.109	46.45	-0.731	0.00075	0.00928	ENSBTAG00000015556	UBA3	ubiquitin like modifier activating enzyme 3	Cytoplasm	enzyme
90.088	54.353	-0.729	0.0008	0.00974	ENSBTAG00000007913	CWC15	CWC15 spliceosome associated protein homolog	Nucleus	other
91.349	55.118	-0.729	0.0006	0.00789	ENSBTAG00000009804	ERP44	endoplasmic reticulum protein 44	Cytoplasm	enzyme
21.312	12.859	-0.729	0.0046	0.0339	ENSBTAG00000010132	NAE1	NEDD8 activating enzyme E1 subunit 1	Cytoplasm	enzyme
100.465	60.628	-0.729	0.00805	0.0497	ENSBTAG00000015646	RASSF3	Ras association domain family member 3	Other	other
27.389	16.54	-0.728	0.0015	0.0153	ENSBTAG00000014156	AMN1	antagonist of mitotic exit network 1 homolog	Plasma Membrane	other
12.232	7.396	-0.726	0.0055	0.0383	ENSBTAG00000020947	RNF103	ring finger protein 103	Cytoplasm	enzyme
16.663	10.076	-0.726	0.0019	0.0183	ENSBTAG00000015428	TMEM170A	transmembrane protein 170A	Other	other
58.326	35.287	-0.725	0.0018	0.0176	ENSBTAG00000007844	CETN2	centrin 2	Nucleus	enzyme
20.758	12.57	-0.724	0.0036	0.0285	ENSBTAG00000007942	PAPD5	poly(A) RNA polymerase D5, non-canonical	Nucleus	enzyme
135.18	81.904	-0.723	0.0013	0.0138	ENSBTAG00000020663	ORMDL2	ORMDL sphingolipid biosynthesis regulator 2	Cytoplasm	other
70.157	42.526	-0.722	0.00085	0.0101	ENSBTAG00000000630	LSM14A	LSM14A, mRNA processing body assembly factor	Cytoplasm	other
45.566	27.617	-0.722	0.001	0.0114	ENSBTAG00000008755	MARCH7	membrane associated ring-CH-type finger 7	Extracellular Space	other
20.103	12.185	-0.722	0.00225	0.0207	ENSBTAG00000040551	ZBTB1	zinc finger and BTB domain containing 1	Nucleus	other
32.534	19.738	-0.721	0.0027	0.0234	ENSBTAG00000009897	AGPS	alkylglycerone phosphate synthase	Cytoplasm	enzyme
21.841	13.252	-0.721	0.0027	0.0234	ENSBTAG00000012741	CCPG1	cell cycle progression 1	Other	other
24.401	14.814	-0.72	0.0037	0.0291	ENSBTAG00000004476	ADHFE1	alcohol dehydrogenase, iron containing 1	Cytoplasm	enzyme
107.313	65.167	-0.72	0.00075	0.00928	ENSBTAG00000003484	C1orf123	chromosome 1 open reading frame 123	Cytoplasm	other
46.125	28.027	-0.719	0.0056	0.0386	ENSBTAG00000014373	CETN3	centrin 3	Cytoplasm	other
174.577	106.046	-0.719	0.00285	0.0243	ENSBTAG00000006756	MATR3	matrin 3	Nucleus	other
181.695	110.355	-0.719	0.00115	0.0126	ENSBTAG00000004747	SPCS1	signal peptidase complex subunit 1	Cytoplasm	peptidase
41.703	25.357	-0.718	0.0044	0.033	ENSBTAG00000008964	DTD1	D-tyrosyl-tRNA deacylase 1	Cytoplasm	enzyme
522.382	317.655	-0.718	0.00755	0.0473	ENSBTAG00000017196	PDIA3	protein disulfide isomerase family A member 3	Cytoplasm	peptidase
38.26	23.257	-0.718	0.0011	0.0122	ENSBTAG00000019020	TAX1BP1	Tax1 binding protein 1	Cytoplasm	other
23.259	14.149	-0.717	0.00105	0.0118	ENSBTAG00000009299	AFTPH	aftiphilin	Cytoplasm	other
60.549	36.896	-0.715	0.0017	0.0169	ENSBTAG00000019569	CD151	CD151 molecule (Raph blood group)	Plasma Membrane	other
15.127	9.216	-0.715	0.0056	0.0386	ENSBTAG00000032640	FOPNL	FGFR1OP N-terminal like	Cytoplasm	other
7.057	4.3	-0.715	0.0068	0.0446	ENSBTAG00000006555	ZMYM1	zinc finger MYM-type containing 1	Other	other
323.374	197.07	-0.714	0.00115	0.0126	ENSBTAG00000007572	ATP6V1F	ATPase H+ transporting V1 subunit F	Cytoplasm	enzyme
62.161	37.904	-0.714	0.0015	0.0153	ENSBTAG00000011593	QKI	QKI, KH domain containing RNA binding	Nucleus	other
19.115	11.688	-0.71	0.0029	0.0246	ENSBTAG00000020739	NXT2	nuclear transport factor 2 like export factor 2	Nucleus	transporter
14.281	8.732	-0.71	0.0051	0.0364	ENSBTAG00000020410	UFL1	UFM1 specific ligase 1	Cytoplasm	enzyme
51.493	31.491	-0.709	0.0017	0.0169	ENSBTAG00000047169	CXorf56	chromosome X open reading frame 56	Extracellular Space	other
12.43	7.606	-0.709	0.00555	0.0384	ENSBTAG00000019819	FUT8	fucosyltransferase 8	Cytoplasm	enzyme
303.433	185.691	-0.708	0.0025	0.0223	ENSBTAG00000018103	HMGB1	high mobility group box 1	Nucleus	transcription regulator
143.798	88.034	-0.708	0.0018	0.0176	ENSBTAG00000010982	UBE2B	ubiquitin conjugating enzyme E2 B	Cytoplasm	enzyme
32.103	19.669	-0.707	0.0081	0.0499	ENSBTAG00000022801	GABPB1	GA binding protein transcription factor beta subunit 1	Nucleus	transcription regulator
185.042	113.424	-0.706	0.00325	0.0268	ENSBTAG00000015043	MFNG	MFNG O-fucosylpeptide 3-beta-N-acetylglucosaminyltransferase	Cytoplasm	enzyme
59.929	36.746	-0.706	0.00205	0.0194	ENSBTAG00000047839	P2RY8	purinergic receptor P2Y8	Plasma Membrane	G-protein coupled receptor
98.338	60.268	-0.706	0.00175	0.0173	ENSBTAG00000001651	SYF2	SYF2 pre-mRNA splicing factor	Nucleus	other
17.966	11.024	-0.705	0.0024	0.0217	ENSBTAG00000007730	ZFX	zinc finger protein, X-linked	Nucleus	transcription regulator
11.713	7.191	-0.704	0.00355	0.0283	ENSBTAG00000003419	EAPP	E2F associated phosphoprotein	Cytoplasm	other
88.381	54.277	-0.703	0.00215	0.0201	ENSBTAG00000007385	EMC7	ER membrane protein complex subunit 7	Cytoplasm	other
68.456	42.11	-0.701	0.00425	0.0322	ENSBTAG00000046526	ISCA1	iron-sulfur cluster assembly 1	Cytoplasm	other
110.096	67.73	-0.701	0.0028	0.024	ENSBTAG00000011126	STK38	serine/threonine kinase 38	Nucleus	kinase
7.487	4.612	-0.699	0.00575	0.0394	ENSBTAG00000005090	TMEM2	transmembrane protein 2	Cytoplasm	other
36.329	22.392	-0.698	0.00685	0.0448	ENSBTAG00000026067	SH2D1A	SH2 domain containing 1A	Cytoplasm	other
352.57	217.432	-0.697	0.00325	0.0268	ENSBTAG00000014032	EIF3H	eukaryotic translation initiation factor 3 subunit H	Cytoplasm	other
38.338	23.652	-0.697	0.0011	0.0122	ENSBTAG00000020634	FBXO7	F-box protein 7	Cytoplasm	enzyme
61.851	38.148	-0.697	0.0041	0.0312	ENSBTAG00000024097	MRPS15	mitochondrial ribosomal protein S15	Cytoplasm	other
116.52	71.919	-0.696	0.0027	0.0234	ENSBTAG00000007755	APOBEC3B	apolipoprotein B mRNA editing enzyme catalytic subunit 3B	Cytoplasm	enzyme
47.483	29.307	-0.696	0.0027	0.0234	ENSBTAG00000025413	RNF5	ring finger protein 5	Cytoplasm	enzyme
42.684	26.374	-0.695	0.0023	0.0211	ENSBTAG00000020218	ANXA7	annexin A7	Plasma Membrane	ion channel
33.759	20.85	-0.695	0.00145	0.015	ENSBTAG00000006919	SMAD4	SMAD family member 4	Nucleus	transcription regulator
44.507	27.5	-0.695	0.0016	0.0162	ENSBTAG00000003316	SYAP1	synapse associated protein 1	Nucleus	other
96.906	59.931	-0.693	0.0027	0.0234	ENSBTAG00000004291	SEPT6	septin 6	Cytoplasm	other
61.769	38.222	-0.692	0.0036	0.0285	ENSBTAG00000010265	MGST3	microsomal glutathione S-transferase 3	Cytoplasm	enzyme
20.336	12.594	-0.691	0.0049	0.0355	ENSBTAG00000046092	HDAC8	histone deacetylase 8	Nucleus	transcription regulator	tributyrin, belinostat, pyroxamide, R 306465
41.023	25.404	-0.691	0.0018	0.0176	ENSBTAG00000007234	PLRG1	pleiotropic regulator 1	Nucleus	other
18.661	11.567	-0.69	0.00395	0.0305	ENSBTAG00000021999	CPT1A	carnitine palmitoyltransferase 1A	Cytoplasm	enzyme	perhexiline
52.325	32.452	-0.689	0.00245	0.022	ENSBTAG00000027764	EID1	EP300 interacting inhibitor of differentiation 1	Nucleus	transcription regulator
92.295	57.291	-0.688	0.00205	0.0194	ENSBTAG00000031335	BRE	brain and reproductive organ-expressed (TNFRSF1A modulator)	Cytoplasm	other
202.375	125.656	-0.688	0.00155	0.0157	ENSBTAG00000006670	ERGIC3	ERGIC and golgi 3	Cytoplasm	other
73.138	45.406	-0.688	0.0036	0.0285	ENSBTAG00000002004	LLPH	LLP homolog, long-term synaptic facilitation	Extracellular Space	other
13.892	8.63	-0.687	0.0025	0.0223	ENSBTAG00000017550	CSNK1G3	casein kinase 1 gamma 3	Cytoplasm	kinase
35.738	22.2	-0.687	0.00155	0.0157	ENSBTAG00000033186	OXCT1	3-oxoacid CoA-transferase 1	Cytoplasm	enzyme
40.543	25.208	-0.686	0.00695	0.0452	ENSBTAG00000002432	ABHD13	abhydrolase domain containing 13	Other	peptidase
56.478	35.098	-0.686	0.0024	0.0217	ENSBTAG00000019502	MED4	mediator complex subunit 4	Nucleus	transcription regulator
64.573	40.137	-0.686	0.0021	0.0197	ENSBTAG00000007872	PSIP1	PC4 and SFRS1 interacting protein 1	Nucleus	transcription regulator
39.355	24.482	-0.685	0.0019	0.0183	ENSBTAG00000004240	TMPO	thymopoietin	Nucleus	other
26.764	16.656	-0.684	0.0025	0.0223	ENSBTAG00000011494	PYGL	glycogen phosphorylase L	Cytoplasm	enzyme
11.512	7.168	-0.683	0.00715	0.046	ENSBTAG00000014272	MUT	methylmalonyl-CoA mutase	Cytoplasm	enzyme	hydroxocobalamin, cyanocobalamin
121.274	75.558	-0.683	0.0025	0.0223	ENSBTAG00000016093	PLP2	proteolipid protein 2	Cytoplasm	transporter
80.822	50.346	-0.683	0.00275	0.0236	ENSBTAG00000027506	SNRPB2	small nuclear ribonucleoprotein polypeptide B2	Nucleus	other
15.302	9.531	-0.683	0.0044	0.033	ENSBTAG00000014479	TUBGCP4	tubulin gamma complex associated protein 4	Cytoplasm	other
197.227	122.905	-0.682	0.0023	0.0211	ENSBTAG00000017992	CD164	CD164 molecule	Plasma Membrane	other
13.933	8.685	-0.682	0.00585	0.0398	ENSBTAG00000023989	MSANTD4	Myb/SANT DNA binding domain containing 4 with coiled-coils	Nucleus	other
50.818	31.673	-0.682	0.00175	0.0173	ENSBTAG00000025632	NOP10	NOP10 ribonucleoprotein	Nucleus	other
17.091	10.662	-0.681	0.0055	0.0383	ENSBTAG00000017078	FAM114A2	family with sequence similarity 114 member A2	Other	other
103.902	64.899	-0.679	0.0029	0.0246	ENSBTAG00000033543	RRAGA	Ras related GTP binding A	Cytoplasm	enzyme
78.918	49.294	-0.679	0.00225	0.0207	ENSBTAG00000009547	ZDHHC4	zinc finger DHHC-type containing 4	Cytoplasm	other
42.016	26.255	-0.678	0.00225	0.0207	ENSBTAG00000000176	SP3	Sp3 transcription factor	Nucleus	transcription regulator
1015.68	635.229	-0.677	0.0077	0.0479	ENSBTAG00000016822	PPIB	peptidylprolyl isomerase B	Cytoplasm	enzyme
140.265	87.728	-0.677	0.0027	0.0234	ENSBTAG00000007562	TRAM1	translocation associated membrane protein 1	Cytoplasm	other
25.697	16.088	-0.676	0.00405	0.031	ENSBTAG00000000081	COL4A3BP	collagen type IV alpha 3 binding protein	Cytoplasm	kinase
109.131	68.29	-0.676	0.00345	0.0279	ENSBTAG00000019110	PNRC1	proline rich nuclear receptor coactivator 1	Nucleus	other
4.079	2.552	-0.676	0.00465	0.0342	ENSBTAG00000010760	REV3L	REV3 like, DNA directed polymerase zeta catalytic subunit	Nucleus	enzyme
10.946	6.849	-0.676	0.00495	0.0357	ENSBTAG00000003044	SPIN1	spindlin 1	Nucleus	other
47.32	29.621	-0.676	0.00355	0.0283	ENSBTAG00000011024	TXNDC12	thioredoxin domain containing 12	Cytoplasm	enzyme
274.892	172.541	-0.672	0.00285	0.0243	ENSBTAG00000000203	ATP6V1G1	ATPase H+ transporting V1 subunit G1	Cytoplasm	transporter
52.291	32.838	-0.671	0.00165	0.0166	ENSBTAG00000004051	SBDS	SBDS ribosome assembly guanine nucleotide exchange factor	Nucleus	other
13.101	8.226	-0.671	0.00585	0.0398	ENSBTAG00000014936	SLC25A51	solute carrier family 25 member 51	Cytoplasm	other
212.04	133.277	-0.67	0.00225	0.0207	ENSBTAG00000006564	PSMA1	proteasome subunit alpha 1	Cytoplasm	peptidase
91.472	57.488	-0.67	0.0021	0.0197	ENSBTAG00000018967	YIPF3	Yip1 domain family member 3	Cytoplasm	other
23.172	14.57	-0.669	0.0039	0.0302	ENSBTAG00000010989	PIK3R1	phosphoinositide-3-kinase regulatory subunit 1	Cytoplasm	kinase
229.593	144.41	-0.669	0.0036	0.0285	ENSBTAG00000009508	SMDT1	single-pass membrane protein with aspartate rich tail 1	Extracellular Space	other
653.24	411.118	-0.668	0.0046	0.0339	ENSBTAG00000021288	PSMB4	proteasome subunit beta 4	Cytoplasm	peptidase
12.485	7.864	-0.667	0.00405	0.031	ENSBTAG00000012501	FTO	FTO, alpha-ketoglutarate dependent dioxygenase	Nucleus	enzyme
115.599	72.89	-0.665	0.00385	0.0299	ENSBTAG00000019867	COMMD1	copper metabolism domain containing 1	Nucleus	transporter
67.412	42.505	-0.665	0.00345	0.0279	ENSBTAG00000019085	SRP54	signal recognition particle 54	Cytoplasm	other
111.729	70.472	-0.665	0.0027	0.0234	ENSBTAG00000026993	TMBIM4	transmembrane BAX inhibitor motif containing 4	Nucleus	other
9.032	5.7	-0.664	0.00485	0.0352	ENSBTAG00000021263	CYP4V2	cytochrome P450 family 4 subfamily V member 2	Cytoplasm	enzyme
29.064	18.351	-0.663	0.00345	0.0279	ENSBTAG00000010935	EML4	echinoderm microtubule associated protein like 4	Cytoplasm	other
93.364	58.952	-0.663	0.0026	0.023	ENSBTAG00000021688	FH	fumarate hydratase	Cytoplasm	enzyme
221.993	140.172	-0.663	0.0049	0.0355	ENSBTAG00000010563	PTPN2	protein tyrosine phosphatase, non-receptor type 2	Cytoplasm	phosphatase
27.655	17.464	-0.663	0.0048	0.0349	ENSBTAG00000003218	RAB28	RAB28, member RAS oncogene family	Plasma Membrane	enzyme
93.682	59.201	-0.662	0.003	0.0251	ENSBTAG00000017801	ATP6AP2	ATPase H+ transporting accessory protein 2	Cytoplasm	transporter
48.81	30.851	-0.662	0.00295	0.0249	ENSBTAG00000040055	CAB39	calcium binding protein 39	Cytoplasm	enzyme
31.357	19.832	-0.661	0.00745	0.047	ENSBTAG00000003059	C21orf59	chromosome 21 open reading frame 59	Cytoplasm	other
67.063	42.422	-0.661	0.003	0.0251	ENSBTAG00000006168	RBM45	RNA binding motif protein 45	Cytoplasm	other
18.071	11.454	-0.658	0.00245	0.022	ENSBTAG00000002586	TCF12	transcription factor 12	Nucleus	transcription regulator
192.933	122.36	-0.657	0.0056	0.0386	ENSBTAG00000008329	CYTIP	cytohesin 1 interacting protein	Cytoplasm	other
29.234	18.544	-0.657	0.00355	0.0283	ENSBTAG00000019900	LNPEP	leucyl and cystinyl aminopeptidase	Cytoplasm	peptidase
33.955	21.529	-0.657	0.00345	0.0279	ENSBTAG00000033095	WDR70	WD repeat domain 70	Other	other
48.027	30.47	-0.656	0.0055	0.0383	ENSBTAG00000010006	EMC2	ER membrane protein complex subunit 2	Nucleus	other
46.198	29.331	-0.655	0.0035	0.0282	ENSBTAG00000014249	IVNS1ABP	influenza virus NS1A binding protein	Nucleus	other
27.753	17.634	-0.654	0.0035	0.0282	ENSBTAG00000021910	TBL1XR1	transducin beta like 1 X-linked receptor 1	Nucleus	transcription regulator
133.334	84.821	-0.653	0.0033	0.027	ENSBTAG00000011611	OSTC	oligosaccharyltransferase complex non-catalytic subunit	Cytoplasm	enzyme
13.224	8.414	-0.652	0.0072	0.0462	ENSBTAG00000009698	ABCD3	ATP binding cassette subfamily D member 3	Cytoplasm	transporter
299.922	191.145	-0.65	0.00475	0.0346	ENSBTAG00000039121	PTP4A2	protein tyrosine phosphatase type IVA, member 2	Cytoplasm	phosphatase
4.457	2.84	-0.65	0.0028	0.024	ENSBTAG00000025450	SYNE2	spectrin repeat containing nuclear envelope protein 2	Nucleus	other
37.663	24.012	-0.649	0.0048	0.0349	ENSBTAG00000023279	N4BP2L2	NEDD4 binding protein 2 like 2	Nucleus	transcription regulator
26.03	16.602	-0.649	0.0053	0.0374	ENSBTAG00000008805	USP3	ubiquitin specific peptidase 3	Cytoplasm	peptidase
326.913	208.886	-0.646	0.00545	0.0382	ENSBTAG00000007394	Rpl22l1	ribosomal protein L22 like 1	Other	other
103.274	66	-0.646	0.00265	0.0232	ENSBTAG00000021651	UQCRC2	ubiquinol-cytochrome c reductase core protein II	Cytoplasm	enzyme
255.3	163.215	-0.645	0.0031	0.0257	ENSBTAG00000000236	YWHAZ	tyrosine 3-monooxygenase/tryptophan 5-monooxygenase activation protein zeta	Cytoplasm	enzyme
41.85	26.785	-0.644	0.00355	0.0283	ENSBTAG00000012349	LAX1	lymphocyte transmembrane adaptor 1	Cytoplasm	other
22.046	14.103	-0.644	0.00685	0.0448	ENSBTAG00000017832	PDK3	pyruvate dehydrogenase kinase 3	Cytoplasm	kinase
15.78	10.105	-0.643	0.00795	0.0493	ENSBTAG00000017639	RPS6KA3	ribosomal protein S6 kinase A3	Cytoplasm	kinase
22.577	14.461	-0.643	0.00655	0.0434	ENSBTAG00000006160	SUOX	sulfite oxidase	Cytoplasm	enzyme
12.631	8.093	-0.642	0.0051	0.0364	ENSBTAG00000017266	ITGA6	integrin subunit alpha 6	Plasma Membrane	transmembrane receptor
86.114	55.232	-0.641	0.00575	0.0394	ENSBTAG00000003043	GNG2	G protein subunit gamma 2	Plasma Membrane	enzyme
8.986	5.761	-0.641	0.00545	0.0382	ENSBTAG00000019695	RLF	rearranged L-myc fusion	Nucleus	transcription regulator
93.577	60.029	-0.64	0.00445	0.0332	ENSBTAG00000018263	WAC	WW domain containing adaptor with coiled-coil	Nucleus	other
45.277	29.083	-0.639	0.00405	0.031	ENSBTAG00000006066	CDS2	CDP-diacylglycerol synthase 2	Cytoplasm	enzyme
85.358	54.795	-0.639	0.0036	0.0285	ENSBTAG00000013196	STK17B	serine/threonine kinase 17b	Nucleus	kinase
71.764	46.112	-0.638	0.0055	0.0383	ENSBTAG00000011022	ARPP19	cAMP regulated phosphoprotein 19	Cytoplasm	transporter
180.461	115.988	-0.638	0.0041	0.0312	ENSBTAG00000010988	MORF4L1	mortality factor 4 like 1	Nucleus	other
24.798	15.94	-0.638	0.00415	0.0315	ENSBTAG00000016562	SEC63	SEC63 homolog, protein translocation regulator	Cytoplasm	transporter
33.823	21.728	-0.638	0.005	0.0361	ENSBTAG00000000183	TRAT1	T cell receptor associated transmembrane adaptor 1	Plasma Membrane	kinase
34.308	22.067	-0.637	0.00515	0.0366	ENSBTAG00000034531	RNF146	ring finger protein 146	Cytoplasm	enzyme
32.836	21.171	-0.633	0.00585	0.0398	ENSBTAG00000009103	UBLCP1	ubiquitin like domain containing CTD phosphatase 1	Nucleus	phosphatase
37.139	23.967	-0.632	0.00795	0.0493	ENSBTAG00000011258	ACOT9	acyl-CoA thioesterase 9	Cytoplasm	enzyme
33.597	21.678	-0.632	0.00745	0.047	ENSBTAG00000036282	CCDC59	coiled-coil domain containing 59	Nucleus	other
279.332	180.28	-0.632	0.00455	0.0337	ENSBTAG00000020518	PARK7	Parkinsonism associated deglycase	Nucleus	enzyme
523.043	337.578	-0.632	0.0056	0.0386	ENSBTAG00000027361	ROMO1	reactive oxygen species modulator 1	Cytoplasm	other
171.675	110.878	-0.631	0.0041	0.0312	ENSBTAG00000018959	RAB11A	RAB11A, member RAS oncogene family	Cytoplasm	enzyme
80.794	52.165	-0.631	0.0045	0.0335	ENSBTAG00000002187	SERINC3	serine incorporator 3	Cytoplasm	transporter
30.709	19.847	-0.63	0.00705	0.0456	ENSBTAG00000006759	SUCLA2	succinate-CoA ligase ADP-forming beta subunit	Cytoplasm	enzyme
40.769	26.356	-0.629	0.0038	0.0296	ENSBTAG00000020538	HERC5	HECT and RLD domain containing E3 ubiquitin protein ligase 5	Cytoplasm	enzyme
63.889	41.306	-0.629	0.00435	0.0328	ENSBTAG00000008136	SNW1	SNW domain containing 1	Nucleus	transcription regulator
21.114	13.664	-0.628	0.00625	0.0419	ENSBTAG00000033413	DDX50	DExD-box helicase 50	Nucleus	enzyme
40.412	26.145	-0.628	0.006	0.0406	ENSBTAG00000017416	KPNA4	karyopherin subunit alpha 4	Nucleus	transporter
57.295	37.078	-0.628	0.0044	0.033	ENSBTAG00000009877	MCMBP	minichromosome maintenance complex binding protein	Nucleus	other
173.421	112.253	-0.628	0.00515	0.0366	ENSBTAG00000010390	SRI	sorcin	Cytoplasm	transporter
40.876	26.491	-0.626	0.00455	0.0337	ENSBTAG00000009278	MSL3	male-specific lethal 3 homolog (Drosophila)	Nucleus	transcription regulator
74.782	48.474	-0.625	0.0045	0.0335	ENSBTAG00000018523	TRIM38	tripartite motif containing 38	Cytoplasm	other
62.165	40.384	-0.622	0.0063	0.0421	ENSBTAG00000004593	TOP2B	topoisomerase (DNA) II beta	Nucleus	enzyme	novobiocin, etoposide, CPI-0004Na, becatecarin, elsamitrucin, AQ4N, elomotecan, tafluposide, cyclophosphamide/epirubicin/5-fluorouracil, cytarabine/daunorubicin, hydrocortisone/mitoxantrone, mitoxantrone/prednisone, cladribine/cytarabine/daunorubicin, cytarabine/daunorubicin/tretinoin, arsenic trioxide/daunorubicin/tretinoin, cytarabine/etoposide, cytarabine/etoposide/mitoxantrone, cytarabine/mit…
101.714	66.135	-0.621	0.0057	0.0391	ENSBTAG00000002012	FAM96A	family with sequence similarity 96 member A	Extracellular Space	other
198.37	128.968	-0.621	0.00555	0.0384	ENSBTAG00000000469	PPP2CA	protein phosphatase 2 catalytic subunit alpha	Cytoplasm	phosphatase
43.114	28.061	-0.62	0.0081	0.0499	ENSBTAG00000019119	ZCRB1	zinc finger CCHC-type and RNA binding motif containing 1	Nucleus	other
21.952	14.297	-0.619	0.0056	0.0386	ENSBTAG00000006296	VMA21	VMA21, vacuolar ATPase assembly factor	Cytoplasm	other
18.435	12.003	-0.619	0.0077	0.0479	ENSBTAG00000003395	ZRANB1	zinc finger RANBP2-type containing 1	Nucleus	peptidase
270.406	176.356	-0.617	0.0054	0.0379	ENSBTAG00000001792	C19orf70	chromosome 19 open reading frame 70	Cytoplasm	other
69.299	45.174	-0.617	0.0047	0.0344	ENSBTAG00000000941	PLEKHB2	pleckstrin homology domain containing B2	Other	other
60.311	39.34	-0.616	0.0068	0.0446	ENSBTAG00000016309	ATP6V1D	ATPase H+ transporting V1 subunit D	Cytoplasm	transporter
20.076	13.11	-0.615	0.00525	0.0371	ENSBTAG00000014374	CARD6	caspase recruitment domain family member 6	Cytoplasm	other
37.107	24.236	-0.615	0.0061	0.0411	ENSBTAG00000015943	MICU2	mitochondrial calcium uptake 2	Cytoplasm	other
90.392	59.029	-0.615	0.0047	0.0344	ENSBTAG00000015962	MMADHC	methylmalonic aciduria and homocystinuria, cblD type	Cytoplasm	other
76.898	50.213	-0.615	0.00695	0.0452	ENSBTAG00000034796	TEX264	testis expressed 264	Extracellular Space	other
35.481	23.175	-0.614	0.00555	0.0384	ENSBTAG00000001114	PRKD3	protein kinase D3	Nucleus	kinase
83.091	54.322	-0.613	0.0069	0.045	ENSBTAG00000038186	GLRX	glutaredoxin	Cytoplasm	enzyme
47.257	30.905	-0.613	0.00555	0.0384	ENSBTAG00000010083	HADHB	hydroxyacyl-CoA dehydrogenase/3-ketoacyl-CoA thiolase/enoyl-CoA hydratase (trifunctional protein), beta subunit	Cytoplasm	enzyme
84.285	55.151	-0.612	0.0069	0.045	ENSBTAG00000013557	ERAP1	endoplasmic reticulum aminopeptidase 1	Extracellular Space	peptidase
102.146	66.837	-0.612	0.00705	0.0456	ENSBTAG00000015060	GBP5	guanylate binding protein 5	Plasma Membrane	enzyme
90.341	59.192	-0.61	0.006	0.0406	ENSBTAG00000019910	SDCBP	syndecan binding protein	Plasma Membrane	enzyme
12.575	8.243	-0.609	0.00625	0.0419	ENSBTAG00000007963	KIDINS220	kinase D interacting substrate 220	Nucleus	transcription regulator
102.037	66.948	-0.608	0.00765	0.0478	ENSBTAG00000013524	CMIP	c-Maf inducing protein	Cytoplasm	other
208.676	137.138	-0.606	0.00755	0.0473	ENSBTAG00000018385	DNAJC8	DnaJ heat shock protein family (Hsp40) member C8	Nucleus	other
134.823	88.728	-0.604	0.00645	0.0429	ENSBTAG00000026266	MYL12A	myosin light chain 12A	Cytoplasm	other
852.975	561.453	-0.603	0.0065	0.0431	ENSBTAG00000019543	ELOB	elongin B	Nucleus	transcription regulator
112.203	73.856	-0.603	0.0071	0.0458	ENSBTAG00000007804	RILPL2	Rab interacting lysosomal protein like 2	Cytoplasm	other
33.908	22.336	-0.602	0.006	0.0406	ENSBTAG00000010042	RIOK3	RIO kinase 3	Cytoplasm	kinase
63.373	41.746	-0.602	0.00635	0.0423	ENSBTAG00000014551	TNFAIP8	TNF alpha induced protein 8	Cytoplasm	other
59.904	39.509	-0.6	0.0074	0.0468	ENSBTAG00000000754	PPP2R5A	protein phosphatase 2 regulatory subunit B'alpha	Cytoplasm	phosphatase
27.665	18.278	-0.598	0.00775	0.0482	ENSBTAG00000001146	HIVEP2	human immunodeficiency virus type I enhancer binding protein 2	Nucleus	transcription regulator
121.801	80.567	-0.596	0.00615	0.0414	ENSBTAG00000046846	FAM32A	family with sequence similarity 32 member A	Nucleus	other
62.788	41.61	-0.594	0.0072	0.0462	ENSBTAG00000006654	TANK	TRAF family member associated NFKB activator	Cytoplasm	other
326.264	216.636	-0.591	0.00735	0.0467	ENSBTAG00000007900	FIS1	fission, mitochondrial 1	Cytoplasm	other
29.561	19.626	-0.591	0.00705	0.0456	ENSBTAG00000009121	STAG2	stromal antigen 2	Nucleus	transcription regulator
56.852	37.75	-0.591	0.00735	0.0467	ENSBTAG00000026962	XPOT	exportin for tRNA	Nucleus	other
51.662	34.317	-0.59	0.00715	0.046	ENSBTAG00000000545	PPP4R3B	protein phosphatase 4 regulatory subunit 3B	Nucleus	other
20.726	13.774	-0.59	0.00735	0.0467	ENSBTAG00000011252	RAD50	RAD50 double strand break repair protein	Nucleus	enzyme
190.123	126.73	-0.585	0.0074	0.0468	ENSBTAG00000003067	PSMB7	proteasome subunit beta 7	Cytoplasm	peptidase
70.057	46.738	-0.584	0.0073	0.0466	ENSBTAG00000006065	PCNA	proliferating cell nuclear antigen	Nucleus	enzyme
36.961	24.674	-0.583	0.00765	0.0478	ENSBTAG00000006291	CYLD	CYLD lysine 63 deubiquitinase	Nucleus	transcription regulator
56.965	38.069	-0.581	0.008	0.0495	ENSBTAG00000003209	BLCAP	bladder cancer associated protein	Other	other
101.97	68.308	-0.578	0.0076	0.0476	ENSBTAG00000005694	TMED10	transmembrane p24 trafficking protein 10	Cytoplasm	transporter
84.264	56.97	-0.565	0.0081	0.0499	ENSBTAG00000002542	KRCC1	lysine rich coiled-coil 1	Extracellular Space	other
30.037	44.763	0.576	0.0078	0.0485	ENSBTAG00000016085	IRAK1	interleukin 1 receptor associated kinase 1	Plasma Membrane	kinase
22.809	34.205	0.585	0.00735	0.0467	ENSBTAG00000017721	METTL13	methyltransferase like 13	Other	enzyme
19.09	28.742	0.59	0.00605	0.0409	ENSBTAG00000011317	GOLGA2	golgin A2	Cytoplasm	other
32.305	48.864	0.597	0.00715	0.046	ENSBTAG00000006945	Ccdc50	coiled-coil domain containing 50	Cytoplasm	other
14.652	22.177	0.598	0.00735	0.0467	ENSBTAG00000006208	ADCY7	adenylate cyclase 7	Plasma Membrane	enzyme
31.191	47.282	0.6	0.00685	0.0448	ENSBTAG00000007788	GRIPAP1	GRIP1 associated protein 1	Plasma Membrane	other
8.139	12.357	0.602	0.00655	0.0434	ENSBTAG00000013916	HERC2	HECT and RLD domain containing E3 ubiquitin protein ligase 2	Cytoplasm	enzyme
15.727	23.878	0.602	0.00665	0.0438	ENSBTAG00000019072	PSD4	pleckstrin and Sec7 domain containing 4	Cytoplasm	other
12.465	18.942	0.604	0.0045	0.0335	ENSBTAG00000018828	ATN1	atrophin 1	Nucleus	transcription regulator
35.739	54.417	0.607	0.0071	0.0458	ENSBTAG00000001781	TOMM40	translocase of outer mitochondrial membrane 40	Cytoplasm	ion channel
22.186	33.819	0.608	0.0055	0.0383	ENSBTAG00000007128	ATP13A1	ATPase 13A1	Extracellular Space	transporter
19.516	29.767	0.609	0.0075	0.0471	ENSBTAG00000019325	TRMT1	tRNA methyltransferase 1	Extracellular Space	enzyme
25.751	39.394	0.613	0.00695	0.0452	ENSBTAG00000002434	WDR18	WD repeat domain 18	Nucleus	other
21.39	32.771	0.615	0.00665	0.0438	ENSBTAG00000018019	BCL11B	B-cell CLL/lymphoma 11B	Nucleus	transcription regulator
183.094	280.48	0.615	0.0075	0.0471	ENSBTAG00000016649	CCND2	cyclin D2	Nucleus	other
36.242	55.511	0.615	0.00565	0.0388	ENSBTAG00000017921	NELFA	negative elongation factor complex member A	Nucleus	other
12.425	19.037	0.616	0.00805	0.0497	ENSBTAG00000013204	ATP13A3	ATPase 13A3	Extracellular Space	transporter
10.39	15.933	0.617	0.0055	0.0383	ENSBTAG00000009286	ZC3H4	zinc finger CCCH-type containing 4	Nucleus	other
5.227	8.029	0.619	0.0077	0.0479	ENSBTAG00000016038	GCC2	GRIP and coiled-coil domain containing 2	Cytoplasm	other
30.012	46.083	0.619	0.0078	0.0485	ENSBTAG00000002352	GGA2	golgi associated, gamma adaptin ear containing, ARF binding protein 2	Cytoplasm	transporter
16.879	25.934	0.62	0.00755	0.0473	ENSBTAG00000047061	NDOR1	NADPH dependent diflavin oxidoreductase 1	Cytoplasm	enzyme
19.214	29.532	0.62	0.00505	0.0362	ENSBTAG00000020232	REXO1	RNA exonuclease 1 homolog	Nucleus	transcription regulator
16.804	25.852	0.621	0.00505	0.0362	ENSBTAG00000009963	MORC2	MORC family CW-type zinc finger 2	Nucleus	other
18.507	28.491	0.622	0.00515	0.0366	ENSBTAG00000018711	DENND4B	DENN domain containing 4B	Extracellular Space	other
44.333	68.208	0.622	0.0048	0.0349	ENSBTAG00000021018	KHSRP	KH-type splicing regulatory protein	Nucleus	enzyme
26.898	41.387	0.622	0.00595	0.0404	ENSBTAG00000000871	TRIM27	tripartite motif containing 27	Nucleus	transcription regulator
10.902	16.792	0.623	0.00665	0.0438	ENSBTAG00000003801	MBD1	methyl-CpG binding domain protein 1	Nucleus	other
30.672	47.252	0.623	0.00395	0.0305	ENSBTAG00000001504	NOP14	NOP14 nucleolar protein	Nucleus	other
31.436	48.409	0.623	0.00565	0.0388	ENSBTAG00000011229	TMUB1	transmembrane and ubiquitin like domain containing 1	Extracellular Space	other
34.33	52.912	0.624	0.00465	0.0342	ENSBTAG00000006971	BRD9	bromodomain containing 9	Other	other
18.052	27.82	0.624	0.0066	0.0436	ENSBTAG00000038333	RBM23	RNA binding motif protein 23	Nucleus	other
23.137	35.679	0.625	0.00475	0.0346	ENSBTAG00000000113	ARHGEF2	Rho/Rac guanine nucleotide exchange factor 2	Cytoplasm	other
12.21	18.86	0.627	0.00605	0.0409	ENSBTAG00000017662	EEF2K	eukaryotic elongation factor 2 kinase	Cytoplasm	kinase
3.29	5.082	0.627	0.0072	0.0462	ENSBTAG00000014334	ZFYVE26	zinc finger FYVE-type containing 26	Cytoplasm	other
7.949	12.288	0.628	0.00725	0.0464	ENSBTAG00000022185	IGHMBP2	immunoglobulin mu binding protein 2	Nucleus	enzyme
22.204	34.318	0.628	0.00515	0.0366	ENSBTAG00000010348	PDDC1	Parkinson disease 7 domain containing 1	Cytoplasm	other
20.74	32.05	0.628	0.00505	0.0362	ENSBTAG00000001736	UBN1	ubinuclein 1	Nucleus	transcription regulator
16.644	25.732	0.629	0.0047	0.0344	ENSBTAG00000017382	P3H1	prolyl 3-hydroxylase 1	Nucleus	enzyme
50.972	78.878	0.63	0.00495	0.0357	ENSBTAG00000006166	WRNIP1	Werner helicase interacting protein 1	Nucleus	enzyme
3.615	5.599	0.631	0.0042	0.0318	ENSBTAG00000006021	CEP250	centrosomal protein 250	Nucleus	other
84.231	130.428	0.631	0.00545	0.0382	ENSBTAG00000025462	GADD45B	growth arrest and DNA damage inducible beta	Cytoplasm	other
6.31	9.77	0.631	0.0055	0.0383	ENSBTAG00000018501	ICE1	interactor of little elongation complex ELL subunit 1	Nucleus	other
30.526	47.284	0.631	0.0039	0.0302	ENSBTAG00000047793	TSSC4	tumor suppressing subtransferable candidate 4	Other	other
23.704	36.738	0.632	0.0069	0.045	ENSBTAG00000000642	INTS1	integrator complex subunit 1	Nucleus	other
4.387	6.8	0.632	0.00745	0.047	ENSBTAG00000015142	MAPKBP1	mitogen-activated protein kinase binding protein 1	Other	other
28.336	43.918	0.632	0.0036	0.0285	ENSBTAG00000012777	SRF	serum response factor	Nucleus	transcription regulator
22.352	34.658	0.633	0.0054	0.0379	ENSBTAG00000001518	ISG20L2	interferon stimulated exonuclease gene 20 like 2	Nucleus	enzyme
35.35	54.806	0.633	0.0051	0.0364	ENSBTAG00000019220	SMARCA4	SWI/SNF related, matrix associated, actin dependent regulator of chromatin, subfamily a, member 4	Nucleus	transcription regulator
6.778	10.526	0.635	0.00745	0.047	ENSBTAG00000014595	LIG1	DNA ligase 1	Nucleus	enzyme
16.668	25.885	0.635	0.0066	0.0436	ENSBTAG00000006125	PLK3	polo like kinase 3	Nucleus	kinase
37.777	58.738	0.637	0.003	0.0251	ENSBTAG00000018938	CDIP1	cell death inducing p53 target 1	Nucleus	other
10.718	16.675	0.638	0.0048	0.0349	ENSBTAG00000030301	MAP7D1	MAP7 domain containing 1	Cytoplasm	other
66.03	102.804	0.639	0.00525	0.0371	ENSBTAG00000007435	NOLC1	nucleolar and coiled-body phosphoprotein 1	Nucleus	transcription regulator
43.297	67.422	0.639	0.00705	0.0456	ENSBTAG00000020109	TRAP1	TNF receptor associated protein 1	Cytoplasm	enzyme
31.024	48.331	0.64	0.0038	0.0296	ENSBTAG00000010721	MCM3	minichromosome maintenance complex component 3	Nucleus	enzyme
14.099	22.022	0.643	0.00805	0.0497	ENSBTAG00000000064	FEN1	flap structure-specific endonuclease 1	Nucleus	enzyme
38.663	60.373	0.643	0.00355	0.0283	ENSBTAG00000020759	NCLN	nicalin	Cytoplasm	peptidase
15.211	23.821	0.647	0.0052	0.0369	ENSBTAG00000007759	ABCB8	ATP binding cassette subfamily B member 8	Cytoplasm	transporter
135.121	211.528	0.647	0.00305	0.0254	ENSBTAG00000006656	RANBP1	RAN binding protein 1	Nucleus	other
15.623	24.49	0.648	0.00455	0.0337	ENSBTAG00000001470	DTX2	deltex E3 ubiquitin ligase 2	Nucleus	other
14.792	23.181	0.648	0.00295	0.0249	ENSBTAG00000015109	TOB2	transducer of ERBB2, 2	Nucleus	other
42.328	66.411	0.65	0.0031	0.0257	ENSBTAG00000020366	TBL3	transducin beta like 3	Cytoplasm	peptidase
17.429	27.372	0.651	0.0068	0.0446	ENSBTAG00000026356	DGAT1	diacylglycerol O-acyltransferase 1	Cytoplasm	enzyme
5.631	8.844	0.651	0.00365	0.0288	ENSBTAG00000003239	UTP20	UTP20, small subunit processome component	Nucleus	other
17.775	27.928	0.652	0.00435	0.0328	ENSBTAG00000010235	NOP9	NOP9 nucleolar protein	Nucleus	other
15.304	24.063	0.653	0.00275	0.0236	ENSBTAG00000011083	POLD1	DNA polymerase delta 1, catalytic subunit	Nucleus	enzyme	nelarabine, MB07133, cytarabine/fludarabine phosphate, cytarabine/daunorubicin, cladribine/cytarabine/daunorubicin, cytarabine/etoposide, cytarabine/etoposide/mitoxantrone, cytarabine/dexamethasone, cytarabine/mitoxantrone, cyclophosphamide/cytarabine/6-mercaptopurine, cladribine/cytarabine/filgrastim, clofarabine/cyclophosphamide/etoposide, cytarabine/filgrastim/fludarabine phosphate, cladribine…
10.037	15.777	0.653	0.00325	0.0268	ENSBTAG00000022188	PPFIA1	PTPRF interacting protein alpha 1	Plasma Membrane	phosphatase
23.066	36.303	0.654	0.003	0.0251	ENSBTAG00000003845	CSRNP1	cysteine and serine rich nuclear protein 1	Nucleus	transcription regulator
9.359	14.726	0.654	0.0042	0.0318	ENSBTAG00000030556	ZNF217	zinc finger protein 217	Nucleus	transcription regulator
13.904	21.901	0.655	0.0055	0.0383	ENSBTAG00000015982	KCTD13	potassium channel tetramerization domain containing 13	Nucleus	ion channel
30.112	47.414	0.655	0.0065	0.0431	ENSBTAG00000009951	PGP	phosphoglycolate phosphatase	Other	enzyme
20.499	32.273	0.655	0.00685	0.0448	ENSBTAG00000018366	SLC15A3	solute carrier family 15 member 3	Cytoplasm	transporter
7.07	11.129	0.655	0.0038	0.0296	ENSBTAG00000015321	TRERF1	transcriptional regulating factor 1	Nucleus	transcription regulator
23.23	36.611	0.656	0.0051	0.0364	ENSBTAG00000008004	NCF2	neutrophil cytosolic factor 2	Cytoplasm	enzyme
22.19	35.016	0.658	0.00275	0.0236	ENSBTAG00000014215	CCDC86	coiled-coil domain containing 86	Nucleus	other
12.801	20.206	0.659	0.00645	0.0429	ENSBTAG00000003959	ARHGAP24	Rho GTPase activating protein 24	Cytoplasm	other
15.609	24.654	0.659	0.003	0.0251	ENSBTAG00000018936	LSS	lanosterol synthase	Cytoplasm	enzyme	oxiconazole
11.865	18.761	0.661	0.0033	0.027	ENSBTAG00000009098	POLG	DNA polymerase gamma, catalytic subunit	Cytoplasm	enzyme	lamivudine/nelfinavir/stavudine, lamivudine/stavudine, lamivudine/nevirapine/stavudine, stavudine, vidarabine, zalcitabine
10.953	17.359	0.664	0.00355	0.0283	ENSBTAG00000007880	RAB40C	RAB40C, member RAS oncogene family	Plasma Membrane	enzyme
13.733	21.799	0.667	0.0036	0.0285	ENSBTAG00000001506	HTT	huntingtin	Cytoplasm	transcription regulator
12.545	19.938	0.668	0.0053	0.0374	ENSBTAG00000003880	EMILIN2	elastin microfibril interfacer 2	Extracellular Space	other
24.53	38.982	0.668	0.00335	0.0274	ENSBTAG00000002191	RRP12	ribosomal RNA processing 12 homolog	Nucleus	other
12.108	19.275	0.671	0.00805	0.0497	ENSBTAG00000011556	MED22	mediator complex subunit 22	Cytoplasm	other
40.722	64.832	0.671	0.0023	0.0211	ENSBTAG00000001790	SAFB2	scaffold attachment factor B2	Cytoplasm	other
116.342	185.249	0.671	0.00285	0.0243	ENSBTAG00000001931	TRABD	TraB domain containing	Extracellular Space	other
29.818	47.52	0.672	0.00365	0.0288	ENSBTAG00000005183	MVK	mevalonate kinase	Cytoplasm	kinase
28.49	45.379	0.672	0.0025	0.0223	ENSBTAG00000015798	UCKL1	uridine-cytidine kinase 1 like 1	Cytoplasm	kinase
51.832	82.642	0.673	0.00265	0.0232	ENSBTAG00000011930	DDX54	DEAD-box helicase 54	Nucleus	transcription regulator
10.858	17.309	0.673	0.0032	0.0264	ENSBTAG00000019313	ZMIZ1	zinc finger MIZ-type containing 1	Nucleus	other
15.856	25.299	0.674	0.00195	0.0187	ENSBTAG00000010455	INTS5	integrator complex subunit 5	Nucleus	other
24.548	39.165	0.674	0.00345	0.0279	ENSBTAG00000019520	ZC3H18	zinc finger CCCH-type containing 18	Nucleus	other
3.871	6.194	0.678	0.00425	0.0322	ENSBTAG00000004135	LMTK2	lemur tyrosine kinase 2	Cytoplasm	kinase
14.586	23.372	0.68	0.0034	0.0277	ENSBTAG00000007484	ACADS	acyl-CoA dehydrogenase, C-2 to C-3 short chain	Cytoplasm	enzyme
4.963	7.951	0.68	0.0072	0.0462	ENSBTAG00000018342	TJP3	tight junction protein 3	Cytoplasm	other
11.912	19.13	0.683	0.00595	0.0404	ENSBTAG00000015192	FAM193B	family with sequence similarity 193 member B	Nucleus	other
12.584	20.244	0.686	0.00635	0.0423	ENSBTAG00000009958	TRIM35	tripartite motif containing 35	Cytoplasm	other
9.332	15.036	0.688	0.00355	0.0283	ENSBTAG00000010069	EGR1	early growth response 1	Nucleus	transcription regulator
16.649	26.861	0.69	0.00255	0.0226	ENSBTAG00000002484	NARFL	nuclear prelamin A recognition factor like	Cytoplasm	other
9.419	15.199	0.69	0.0058	0.0396	ENSBTAG00000017750	RHBDD3	rhomboid domain containing 3	Other	other
27.13	43.859	0.693	0.00275	0.0236	ENSBTAG00000010515	FBXW5	F-box and WD repeat domain containing 5	Cytoplasm	enzyme
14.306	23.132	0.693	0.00245	0.022	ENSBTAG00000006268	IKBKG	inhibitor of nuclear factor kappa B kinase subunit gamma	Nucleus	kinase
38.791	62.767	0.694	0.0035	0.0282	ENSBTAG00000010493	SERTAD1	SERTA domain containing 1	Nucleus	transcription regulator
9.759	15.784	0.694	0.00225	0.0207	ENSBTAG00000020311	USP20	ubiquitin specific peptidase 20	Cytoplasm	peptidase
11.821	19.14	0.695	0.0032	0.0264	ENSBTAG00000018888	DPH2	DPH2 homolog	Cytoplasm	enzyme
68.075	110.174	0.695	0.002	0.019	ENSBTAG00000001996	SNRNP70	small nuclear ribonucleoprotein U1 subunit 70	Nucleus	other
10.863	17.613	0.697	0.0026	0.023	ENSBTAG00000005314	MFN2	mitofusin 2	Cytoplasm	enzyme
9.668	15.672	0.697	0.0025	0.0223	ENSBTAG00000008006	RASGRP3	RAS guanyl releasing protein 3	Cytoplasm	other
13.084	21.212	0.697	0.0068	0.0446	ENSBTAG00000011214	THAP3	THAP domain containing 3	Nucleus	other
12.153	19.709	0.698	0.0047	0.0344	ENSBTAG00000012609	SCO2	SCO2, cytochrome c oxidase assembly protein	Cytoplasm	other
6.296	10.233	0.701	0.0077	0.0479	ENSBTAG00000026097	LIMD1	LIM domains containing 1	Nucleus	transcription regulator
29.125	47.395	0.702	0.0022	0.0205	ENSBTAG00000019711	LRMP	lymphoid restricted membrane protein	Cytoplasm	other
6.594	10.735	0.703	0.0034	0.0277	ENSBTAG00000048140	DNAAF5	dynein axonemal assembly factor 5	Cytoplasm	other
25.708	41.857	0.703	0.00135	0.0142	ENSBTAG00000020108	LETM1	leucine zipper and EF-hand containing transmembrane protein 1	Cytoplasm	other
27.923	45.451	0.703	0.00145	0.015	ENSBTAG00000020446	THOP1	thimet oligopeptidase 1	Cytoplasm	peptidase
35.162	57.297	0.704	0.00365	0.0288	ENSBTAG00000011887	CD22	CD22 molecule	Plasma Membrane	transmembrane receptor	epratuzumab, BL22 immunotoxin, inotuzumab ozogamicin, combotox, RFB4-dgRTA, immunotoxin HA22
11.132	18.133	0.704	0.0046	0.0339	ENSBTAG00000015148	METTL3	methyltransferase like 3	Nucleus	enzyme
29.951	48.837	0.705	0.00115	0.0126	ENSBTAG00000000080	GRWD1	glutamate rich WD repeat containing 1	Nucleus	other
13.58	22.154	0.706	0.00355	0.0283	ENSBTAG00000010533	HMGXB4	HMG-box containing 4	Nucleus	other
143.508	234.317	0.707	0.0055	0.0383	ENSBTAG00000017855	ITM2C	integral membrane protein 2C	Cytoplasm	other
24.953	40.725	0.707	0.00155	0.0157	ENSBTAG00000009617	SLC2A1	solute carrier family 2 member 1	Plasma Membrane	transporter
71.775	117.222	0.708	0.0022	0.0205	ENSBTAG00000000067	SDF2L1	stromal cell derived factor 2 like 1	Cytoplasm	other
38.23	62.498	0.709	0.002	0.019	ENSBTAG00000007519	ADAR	adenosine deaminase, RNA specific	Nucleus	enzyme
8.143	13.31	0.709	0.00115	0.0126	ENSBTAG00000014310	HEATR5B	HEAT repeat containing 5B	Cytoplasm	other
11.156	18.251	0.71	0.0065	0.0431	ENSBTAG00000002764	IGFLR1	IGF like family receptor 1	Plasma Membrane	other
30.217	49.456	0.711	0.002	0.019	ENSBTAG00000011228	FASTK	Fas activated serine/threonine kinase	Cytoplasm	kinase
82.53	135.223	0.712	0.00165	0.0166	ENSBTAG00000012419	BCL2L15	BCL2 like 15	Nucleus	other
12.608	20.656	0.712	0.00445	0.0332	ENSBTAG00000020760	SNAP29	synaptosome associated protein 29	Cytoplasm	transporter
6.095	9.993	0.713	0.00245	0.022	ENSBTAG00000005312	MED26	mediator complex subunit 26	Nucleus	transcription regulator
18.572	30.456	0.714	0.0033	0.027	ENSBTAG00000001594	ARL6IP4	ADP ribosylation factor like GTPase 6 interacting protein 4	Nucleus	other
96.158	157.877	0.715	0.0073	0.0466	ENSBTAG00000018238	ABTB1	ankyrin repeat and BTB domain containing 1	Cytoplasm	translation regulator
82.182	134.907	0.715	0.00185	0.018	ENSBTAG00000018274	FADD	Fas associated via death domain	Cytoplasm	other
8.902	14.638	0.717	0.003	0.0251	ENSBTAG00000013291	ARMC6	armadillo repeat containing 6	Cytoplasm	other
14.322	23.539	0.717	0.0023	0.0211	ENSBTAG00000011753	RCC1L	RCC1 like	Cytoplasm	other
36.073	59.305	0.717	0.002	0.019	ENSBTAG00000015782	SCAP	SREBF chaperone	Cytoplasm	other
41.342	67.97	0.717	0.00155	0.0157	ENSBTAG00000001708	TTLL12	tubulin tyrosine ligase like 12	Other	other
22.211	36.546	0.718	0.0012	0.013	ENSBTAG00000019888	HIRA	histone cell cycle regulator	Nucleus	transcription regulator
10.035	16.503	0.718	0.0015	0.0153	ENSBTAG00000012768	HMGXB3	HMG-box containing 3	Nucleus	other
32.148	52.868	0.718	0.00205	0.0194	ENSBTAG00000005304	SRM	spermidine synthase	Cytoplasm	enzyme
54.688	90.035	0.719	0.0012	0.013	ENSBTAG00000000480	IFRD2	interferon related developmental regulator 2	Nucleus	other
9.44	15.55	0.72	0.00665	0.0438	ENSBTAG00000005002	GALE	UDP-galactose-4-epimerase	Cytoplasm	enzyme
24.13	39.839	0.723	0.0013	0.0138	ENSBTAG00000002685	PITRM1	pitrilysin metallopeptidase 1	Cytoplasm	peptidase
13.479	22.265	0.724	0.00175	0.0173	ENSBTAG00000019721	REXO4	REX4 homolog, 3'-5' exonuclease	Nucleus	transcription regulator
86.598	143.132	0.725	0.00225	0.0207	ENSBTAG00000014809	ANXA6	annexin A6	Plasma Membrane	ion channel
43.42	71.862	0.727	0.0021	0.0197	ENSBTAG00000008353	CDKN1A	cyclin dependent kinase inhibitor 1A	Nucleus	kinase
6.124	10.139	0.727	0.0073	0.0466	ENSBTAG00000010915	CRTC3	CREB regulated transcription coactivator 3	Nucleus	other
10.295	17.045	0.727	0.0061	0.0411	ENSBTAG00000010968	TMED1	transmembrane p24 trafficking protein 1	Extracellular Space	transporter
9.857	16.33	0.728	0.00115	0.0126	ENSBTAG00000002763	KMT2B	lysine methyltransferase 2B	Nucleus	transcription regulator
15.799	26.169	0.728	0.0014	0.0146	ENSBTAG00000008761	TRAFD1	TRAF-type zinc finger domain containing 1	Other	other
16.427	27.228	0.729	0.0015	0.0153	ENSBTAG00000026919	PXDC1	PX domain containing 1	Other	other
16.387	27.165	0.729	0.00595	0.0404	ENSBTAG00000046337	TUBB6	tubulin beta 6 class V	Cytoplasm	other
23.32	38.644	0.729	0.0013	0.0138	ENSBTAG00000001023	ZNF598	zinc finger protein 598	Extracellular Space	other
139.514	231.633	0.731	0.0029	0.0246	ENSBTAG00000012046	JUNB	JunB proto-oncogene, AP-1 transcription factor subunit	Nucleus	transcription regulator
26.849	44.578	0.731	0.0039	0.0302	ENSBTAG00000044198	THAP7	THAP domain containing 7	Nucleus	transcription regulator
10.248	17.027	0.732	0.00155	0.0157	ENSBTAG00000000455	CREBZF	CREB/ATF bZIP transcription factor	Nucleus	transcription regulator
45.434	75.472	0.732	0.00215	0.0201	ENSBTAG00000020911	FNBP4	formin binding protein 4	Nucleus	other
33.922	56.384	0.733	0.0014	0.0146	ENSBTAG00000001712	CMTM7	CKLF like MARVEL transmembrane domain containing 7	Extracellular Space	cytokine
17.048	28.349	0.734	0.0011	0.0122	ENSBTAG00000030247	NSMF	NMDA receptor synaptonuclear signaling and neuronal migration factor	Extracellular Space	other
59.885	99.596	0.734	0.0017	0.0169	ENSBTAG00000005958	PTK2B	protein tyrosine kinase 2 beta	Cytoplasm	kinase	PF-562271, CT-707
46.907	78.028	0.734	0.00115	0.0126	ENSBTAG00000037941	QTRT1	queuine tRNA-ribosyltransferase catalytic subunit 1	Cytoplasm	enzyme
9.676	16.101	0.735	0.0027	0.0234	ENSBTAG00000044083	LIMK1	LIM domain kinase 1	Cytoplasm	kinase	dabrafenib, dabrafenib/trametinib, dabrafenib/panitumumab, dabrafenib/trametinib/vemurafenib, dabrafenib/panitumumab/trametinib
1.973	3.285	0.736	0.00505	0.0362	ENSBTAG00000018225	SIPA1L3	signal induced proliferation associated 1 like 3	Extracellular Space	other
34.106	56.864	0.737	0.0019	0.0183	ENSBTAG00000002882	LMNB1	lamin B1	Nucleus	other
7.694	12.847	0.74	0.0024	0.0217	ENSBTAG00000010351	SNX25	sorting nexin 25	Cytoplasm	other
4.342	7.252	0.74	0.0033	0.027	ENSBTAG00000009267	UHRF1BP1	UHRF1 binding protein 1	Other	other
24.482	40.907	0.741	0.002	0.019	ENSBTAG00000038047	H2AFX	H2A histone family member X	Nucleus	transcription regulator
4.908	8.205	0.741	0.00415	0.0315	ENSBTAG00000012596	POP1	POP1 homolog, ribonuclease P/MRP subunit	Nucleus	enzyme
127.002	212.254	0.741	0.003	0.0251	ENSBTAG00000015632	TNFRSF18	TNF receptor superfamily member 18	Plasma Membrane	transmembrane receptor
105.968	177.474	0.744	0.00185	0.018	ENSBTAG00000006616	PTPN1	protein tyrosine phosphatase, non-receptor type 1	Cytoplasm	phosphatase	protein tyrosine phosphatase 1B inhibitor, trodusquemine
31.639	53.032	0.745	0.0008	0.00974	ENSBTAG00000019871	TRMT2A	tRNA methyltransferase 2 homolog A	Other	kinase
8.852	14.837	0.745	0.00105	0.0118	ENSBTAG00000011567	VPS18	VPS18, CORVET/HOPS core subunit	Cytoplasm	transporter
48.419	81.266	0.747	0.0044	0.033	ENSBTAG00000019913	DNPH1	2'-deoxynucleoside 5'-phosphate N-hydrolase 1	Nucleus	enzyme
15.86	26.651	0.749	0.00175	0.0173	ENSBTAG00000004430	SGPP1	sphingosine-1-phosphate phosphatase 1	Cytoplasm	phosphatase
5.066	8.516	0.749	0.00145	0.015	ENSBTAG00000019225	SLC39A14	solute carrier family 39 member 14	Plasma Membrane	transporter
33.775	56.808	0.75	0.0007	0.00883	ENSBTAG00000014798	CXCR3	C-X-C motif chemokine receptor 3	Plasma Membrane	G-protein coupled receptor
20.156	33.905	0.75	0.00185	0.018	ENSBTAG00000016257	ZNF74	zinc finger protein 74	Nucleus	other
9.048	15.224	0.751	0.0014	0.0146	ENSBTAG00000009961	E4F1	E4F transcription factor 1	Nucleus	transcription regulator
6.905	11.628	0.752	0.0006	0.00789	ENSBTAG00000012412	URB1	URB1 ribosome biogenesis 1 homolog (S. cerevisiae)	Nucleus	other
2.676	4.509	0.753	0.0013	0.0138	ENSBTAG00000030670	PCNT	pericentrin	Cytoplasm	other
14.02	23.647	0.754	0.00045	0.0063	ENSBTAG00000003665	NUP210	nucleoporin 210	Nucleus	transporter
27.012	45.589	0.755	0.0009	0.0106	ENSBTAG00000046514	ASMTL	acetylserotonin O-methyltransferase-like	Cytoplasm	enzyme
13.978	23.607	0.756	0.00095	0.011	ENSBTAG00000009554	EHBP1L1	EH domain binding protein 1 like 1	Other	other
12.008	20.295	0.757	0.0027	0.0234	ENSBTAG00000003696	BICDL1	BICD family like cargo adaptor 1	Cytoplasm	other
11.038	18.688	0.76	0.00105	0.0118	ENSBTAG00000019518	ZNF513	zinc finger protein 513	Nucleus	other
3.773	6.396	0.761	0.00625	0.0419	ENSBTAG00000006650	ZNF668	zinc finger protein 668	Cytoplasm	transcription regulator
9.659	16.379	0.762	0.00415	0.0315	ENSBTAG00000037508	EBF1	early B-cell factor 1	Nucleus	transcription regulator
2.722	4.618	0.763	0.00455	0.0337	ENSBTAG00000014903	ABCA3	ATP binding cassette subfamily A member 3	Plasma Membrane	transporter
7.094	12.035	0.763	0.0013	0.0138	ENSBTAG00000005532	PEX6	peroxisomal biogenesis factor 6	Cytoplasm	enzyme
3.661	6.216	0.764	0.00265	0.0232	ENSBTAG00000017976	ABL1	ABL proto-oncogene 1, non-receptor tyrosine kinase	Nucleus	kinase	nilotinib, dasatinib, saracatinib, regorafenib, KW 2449, ponatinib, cyclophosphamide/daunorubicin/imatinib/prednisone/vincristine, imatinib/nilotinib/pegintron, bosutinib, imatinib, temozolomide
121.706	206.881	0.765	0.00335	0.0274	ENSBTAG00000033284	CHCHD7	coiled-coil-helix-coiled-coil-helix domain containing 7	Cytoplasm	other
11.042	18.795	0.767	0.0009	0.0106	ENSBTAG00000002531	ARHGAP10	Rho GTPase activating protein 10	Cytoplasm	other
5.946	10.116	0.767	0.00625	0.0419	ENSBTAG00000039658	PDCD7	programmed cell death 7	Nucleus	other
3.163	5.381	0.767	0.00235	0.0214	ENSBTAG00000016137	ZNF608	zinc finger protein 608	Other	other
12.533	21.344	0.768	0.0013	0.0138	ENSBTAG00000002277	MLLT1	MLLT1, super elongation complex subunit	Nucleus	transcription regulator
8.108	13.803	0.768	0.00095	0.011	ENSBTAG00000000357	PRAG1	PEAK1 related kinase activating pseudokinase 1	Nucleus	kinase
3.948	6.724	0.768	0.00515	0.0366	ENSBTAG00000001890	RUBCN	RUN and cysteine rich domain containing beclin 1 interacting protein	Cytoplasm	other
40.753	69.593	0.772	0.001	0.0114	ENSBTAG00000039695	PPP1R18	protein phosphatase 1 regulatory subunit 18	Other	other
19.816	33.845	0.772	0.00065	0.00835	ENSBTAG00000012384	TFEB	transcription factor EB	Nucleus	transcription regulator
4.857	8.301	0.773	0.0025	0.0223	ENSBTAG00000014502	BRAT1	BRCA1 associated ATM activator 1	Nucleus	other
29.544	50.634	0.777	0.00065	0.00835	ENSBTAG00000001795	LONP1	lon peptidase 1, mitochondrial	Cytoplasm	peptidase
17.577	30.199	0.781	0.00095	0.011	ENSBTAG00000011543	PDCD1	programmed cell death 1	Plasma Membrane	phosphatase	pidilizumab, nivolumab, pembrolizumab, ipilimumab/nivolumab, anti PD-1 antibody, SHR-1210, JS001, TSR-042
15.462	26.615	0.783	0.00065	0.00835	ENSBTAG00000013018	AMPD2	adenosine monophosphate deaminase 2	Cytoplasm	enzyme
14.59	25.101	0.783	0.0006	0.00789	ENSBTAG00000017905	WDR91	WD repeat domain 91	Other	other
13.989	24.072	0.783	0.0037	0.0291	ENSBTAG00000030933	ZNF576	zinc finger protein 576	Nucleus	other
9.752	16.79	0.784	0.00535	0.0376	ENSBTAG00000026497	A4GALT	alpha 1,4-galactosyltransferase	Cytoplasm	enzyme
15.253	26.267	0.784	0.00045	0.0063	ENSBTAG00000011913	CKAP4	cytoskeleton associated protein 4	Cytoplasm	other
34.515	59.435	0.784	0.00045	0.0063	ENSBTAG00000019006	WDR24	WD repeat domain 24	Other	other
11.387	19.624	0.785	0.0029	0.0246	ENSBTAG00000038228	FAM127A	family with sequence similarity 127 member A	Plasma Membrane	other
22.766	39.219	0.785	0.00125	0.0134	ENSBTAG00000034159	FCRLA	Fc receptor like A	Plasma Membrane	other
32.436	55.938	0.786	0.00105	0.0118	ENSBTAG00000015609	PREX1	phosphatidylinositol-3,4,5-trisphosphate dependent Rac exchange factor 1	Cytoplasm	other
6.094	10.52	0.788	0.00035	0.00518	ENSBTAG00000017764	HDAC4	histone deacetylase 4	Nucleus	transcription regulator	tributyrin, belinostat, pyroxamide
38.808	67.016	0.788	0.0006	0.00789	ENSBTAG00000004077	YWHAG	tyrosine 3-monooxygenase/tryptophan 5-monooxygenase activation protein gamma	Cytoplasm	other
167.415	289.327	0.789	0.00075	0.00928	ENSBTAG00000047330	FABP5	fatty acid binding protein 5	Cytoplasm	transporter
3.576	6.181	0.79	0.0041	0.0312	ENSBTAG00000031590	SSH3	slingshot protein phosphatase 3	Cytoplasm	phosphatase
16.685	28.863	0.791	0.0003	0.00459	ENSBTAG00000006960	DHX16	DEAH-box helicase 16	Nucleus	enzyme
42.86	74.178	0.791	0.0017	0.0169	ENSBTAG00000017622	SIVA1	SIVA1 apoptosis inducing factor	Cytoplasm	other
45.174	78.176	0.791	0.0009	0.0106	ENSBTAG00000012406	ZBP1	Z-DNA binding protein 1	Cytoplasm	other
15.65	27.094	0.792	0.0007	0.00883	ENSBTAG00000015919	PARM1	prostate androgen-regulated mucin-like protein 1	Extracellular Space	other
4.78	8.284	0.793	0.0015	0.0153	ENSBTAG00000005923	ABTB2	ankyrin repeat and BTB domain containing 2	Nucleus	other
16.764	29.04	0.793	0.00055	0.00736	ENSBTAG00000009435	SMG5	SMG5, nonsense mediated mRNA decay factor	Nucleus	other
13.722	23.787	0.794	0.00055	0.00736	ENSBTAG00000005170	ADGRG5	adhesion G protein-coupled receptor G5	Plasma Membrane	G-protein coupled receptor
7.607	13.193	0.794	0.0003	0.00459	ENSBTAG00000020423	EP400	E1A binding protein p400	Nucleus	other
5.792	10.041	0.794	0.00605	0.0409	ENSBTAG00000038062	FUT4	fucosyltransferase 4	Cytoplasm	enzyme
85.402	148.033	0.794	0.00055	0.00736	ENSBTAG00000002929	IRF4	interferon regulatory factor 4	Nucleus	transcription regulator
17.138	29.742	0.795	0.0005	0.00685	ENSBTAG00000010036	POLR3D	RNA polymerase III subunit D	Nucleus	transcription regulator
11.66	20.234	0.795	0.00055	0.00736	ENSBTAG00000003526	SYNE3	spectrin repeat containing nuclear envelope family member 3	Nucleus	other
22.308	38.699	0.795	0.0004	0.00575	ENSBTAG00000008406	TREX1	three prime repair exonuclease 1	Nucleus	enzyme
72.093	125.192	0.796	0.001	0.0114	ENSBTAG00000004580	MS4A1	membrane spanning 4-domains A1	Plasma Membrane	other	tositumomab, rituximab, ofatumumab, veltuzumab, methotrexate/ofatumumab, ocrelizumab, SBI-087, bortezomib/cladribine/rituximab, PF-5212374, obinutuzumab, cyclophosphamide/fludarabine phosphate/rituximab, methotrexate/rituximab, rituximab/temozolomide, methotrexate/rituximab/temozolomide, cyclophosphamide/dexamethasone/rituximab, fludarabine phosphate/rituximab, rituximab/thalidomide, cyclophospha…
4.85	8.422	0.796	0.00615	0.0414	ENSBTAG00000033334	SPATA2L	spermatogenesis associated 2 like	Other	other
20.81	36.15	0.797	0.00035	0.00518	ENSBTAG00000005215	IL10RA	interleukin 10 receptor subunit alpha	Plasma Membrane	transmembrane receptor
45.094	78.5	0.8	0.0033	0.027	ENSBTAG00000011689	LENG8	leukocyte receptor cluster member 8	Other	other
10.114	17.622	0.801	0.0005	0.00685	ENSBTAG00000008421	SCRIB	scribbled planar cell polarity protein	Cytoplasm	other
89.999	156.873	0.802	0.0024	0.0217	ENSBTAG00000017177	RBM25	RNA binding motif protein 25	Nucleus	other
33.171	57.934	0.804	0.0004	0.00575	ENSBTAG00000012990	PUS1	pseudouridylate synthase 1	Nucleus	enzyme
26.289	45.948	0.806	0.00015	0.00277	ENSBTAG00000003981	RRP1	ribosomal RNA processing 1	Nucleus	other
11.507	20.142	0.808	0.00015	0.00277	ENSBTAG00000002774	PTPN23	protein tyrosine phosphatase, non-receptor type 23	Cytoplasm	phosphatase
3.256	5.704	0.809	0.00515	0.0366	ENSBTAG00000002941	FES	FES proto-oncogene, tyrosine kinase	Cytoplasm	kinase
3.231	5.665	0.81	0.00095	0.011	ENSBTAG00000014996	WDR62	WD repeat domain 62	Nucleus	other
10.471	18.376	0.811	0.00735	0.0467	ENSBTAG00000044023	CDK6	cyclin dependent kinase 6	Nucleus	kinase	palbociclib, ribociclib, abemaciclib, letrozole/palbociclib, FLX925, fulvestrant/palbociclib, G1T28, alvocidib
17.314	30.391	0.812	0.0003	0.00459	ENSBTAG00000007105	Pwp2	PWP2 periodic tryptophan protein homolog (yeast)	Nucleus	other
38.039	66.846	0.813	0.00035	0.00518	ENSBTAG00000021374	FARSA	phenylalanyl-tRNA synthetase alpha subunit	Cytoplasm	enzyme
35.349	62.153	0.814	0.00055	0.00736	ENSBTAG00000016656	PARP14	poly(ADP-ribose) polymerase family member 14	Cytoplasm	other
28.227	49.723	0.817	0.0005	0.00685	ENSBTAG00000044150	UCK2	uridine-cytidine kinase 2	Cytoplasm	kinase
16.692	29.419	0.818	0.0027	0.0234	ENSBTAG00000043953	SPIB	Spi-B transcription factor	Nucleus	transcription regulator
9.325	16.456	0.819	5e-05	0.00116	ENSBTAG00000012938	JARID2	jumonji and AT-rich interaction domain containing 2	Nucleus	transcription regulator
44.267	78.142	0.82	0.00065	0.00835	ENSBTAG00000014771	RBMX2	RNA binding motif protein, X-linked 2	Other	other
4.91	8.679	0.822	0.00085	0.0101	ENSBTAG00000010653	MIGA2	mitoguardin 2	Other	other
22.817	40.392	0.824	0.00015	0.00277	ENSBTAG00000012197	AP5Z1	adaptor related protein complex 5 zeta 1 subunit	Nucleus	other
27.091	48.009	0.825	0.0002	0.00346	ENSBTAG00000015401	ATG4B	autophagy related 4B cysteine peptidase	Cytoplasm	peptidase
22.228	39.399	0.826	0.00035	0.00518	ENSBTAG00000011064	ADCK5	aarF domain containing kinase 5	Cytoplasm	kinase
6.654	11.803	0.827	0.00025	0.00406	ENSBTAG00000006002	DIDO1	death inducer-obliterator 1	Nucleus	other
2.904	5.166	0.831	0.0081	0.0499	ENSBTAG00000019086	TELO2	telomere maintenance 2	Cytoplasm	other
23.865	42.465	0.831	0.0003	0.00459	ENSBTAG00000007362	XPC	XPC complex subunit, DNA damage recognition and repair factor	Nucleus	other
31.215	55.55	0.832	0.00035	0.00518	ENSBTAG00000004118	ALAS1	5'-aminolevulinate synthase 1	Cytoplasm	enzyme
19.799	35.249	0.832	0.0018	0.0176	ENSBTAG00000012144	ZMYND19	zinc finger MYND-type containing 19	Plasma Membrane	other
47.402	84.431	0.833	0.0002	0.00346	ENSBTAG00000023976	ARHGAP25	Rho GTPase activating protein 25	Cytoplasm	other
3.439	6.127	0.833	0.00555	0.0384	ENSBTAG00000002847	D2HGDH	D-2-hydroxyglutarate dehydrogenase	Cytoplasm	enzyme
141.955	252.82	0.833	0.00115	0.0126	ENSBTAG00000015474	SRSF11	serine and arginine rich splicing factor 11	Nucleus	other
34.888	62.196	0.834	5e-05	0.00116	ENSBTAG00000046996	EPN1	epsin 1	Plasma Membrane	other
11.699	20.866	0.835	0.00035	0.00518	ENSBTAG00000015913	MFHAS1	malignant fibrous histiocytoma amplified sequence 1	Cytoplasm	other
5.921	10.562	0.835	0.0074	0.0468	ENSBTAG00000026243	PPP1R35	protein phosphatase 1 regulatory subunit 35	Other	other
3.436	6.132	0.835	0.0015	0.0153	ENSBTAG00000018198	TLR9	toll like receptor 9	Plasma Membrane	transmembrane receptor	agatolimod, HYB-2055, GNKG168, SD-101, hydroxychloroquine
6.05	10.793	0.835	0.0003	0.00459	ENSBTAG00000012987	ULK1	unc-51 like autophagy activating kinase 1	Cytoplasm	kinase
31.796	56.776	0.836	0.0002	0.00346	ENSBTAG00000002707	IPO4	importin 4	Nucleus	transporter
1.474	2.632	0.836	0.00605	0.0409	ENSBTAG00000011684	RAB11FIP1	RAB11 family interacting protein 1	Cytoplasm	other
22.214	39.708	0.838	0.0001	0.00203	ENSBTAG00000011316	ZC3H12A	zinc finger CCCH-type containing 12A	Cytoplasm	enzyme
8.754	15.678	0.841	0.0008	0.00974	ENSBTAG00000015097	CACFD1	calcium channel flower domain containing 1	Plasma Membrane	ion channel
10.672	19.115	0.841	0.00405	0.031	ENSBTAG00000019343	MDFI	MyoD family inhibitor	Cytoplasm	other
12.238	21.952	0.843	0.0001	0.00203	ENSBTAG00000003836	ADAM19	ADAM metallopeptidase domain 19	Plasma Membrane	peptidase
32.592	58.567	0.846	0.00015	0.00277	ENSBTAG00000019567	IL21R	interleukin 21 receptor	Plasma Membrane	transmembrane receptor
20.198	36.348	0.848	0.0019	0.0183	ENSBTAG00000007080	PREB	prolactin regulatory element binding	Nucleus	transcription regulator
6.201	11.16	0.848	0.0049	0.0355	ENSBTAG00000019369	TSPAN4	tetraspanin 4	Plasma Membrane	other
16.842	30.356	0.85	0.0009	0.0106	ENSBTAG00000012289	AKR7A2	aldo-keto reductase family 7 member A2	Cytoplasm	enzyme
8.359	15.071	0.85	0.00235	0.0214	ENSBTAG00000001298	STAMBPL1	STAM binding protein like 1	Cytoplasm	enzyme
94.378	170.458	0.853	0.0064	0.0426	ENSBTAG00000017718	CCL22	C-C motif chemokine ligand 22	Extracellular Space	cytokine
6.146	11.105	0.853	0.00015	0.00277	ENSBTAG00000000054	SNAPC4	small nuclear RNA activating complex polypeptide 4	Nucleus	transcription regulator
19.329	34.963	0.855	0.0002	0.00346	ENSBTAG00000014900	CNOT3	CCR4-NOT transcription complex subunit 3	Cytoplasm	other
10.251	18.553	0.856	0.001	0.0114	ENSBTAG00000017112	CDYL2	chromodomain Y-like 2	Nucleus	other
12.257	22.182	0.856	0.0005	0.00685	ENSBTAG00000002226	FBXO31	F-box protein 31	Extracellular Space	enzyme
12.119	21.94	0.856	0.0001	0.00203	ENSBTAG00000015051	POLRMT	RNA polymerase mitochondrial	Cytoplasm	enzyme
6.034	10.918	0.856	0.001	0.0114	ENSBTAG00000018094	ZNF689	zinc finger protein 689	Nucleus	transcription regulator
33.976	61.557	0.857	0.0003	0.00459	ENSBTAG00000002103	PLCG2	phospholipase C gamma 2	Cytoplasm	enzyme
9.081	16.464	0.858	0.00105	0.0118	ENSBTAG00000008545	ATF3	activating transcription factor 3	Nucleus	transcription regulator
28.406	51.491	0.858	0.00015	0.00277	ENSBTAG00000040361	LFNG	LFNG O-fucosylpeptide 3-beta-N-acetylglucosaminyltransferase	Cytoplasm	enzyme
3.935	7.131	0.858	0.00395	0.0305	ENSBTAG00000016498	PHACTR2	phosphatase and actin regulator 2	Other	other
4.687	8.503	0.859	0.0045	0.0335	ENSBTAG00000010815	CAMKK2	calcium/calmodulin dependent protein kinase kinase 2	Cytoplasm	kinase
7.637	13.87	0.861	0.0004	0.00575	ENSBTAG00000013245	ITPR3	inositol 1,4,5-trisphosphate receptor type 3	Cytoplasm	ion channel
17.254	31.348	0.861	0.00025	0.00406	ENSBTAG00000014742	LRWD1	leucine rich repeats and WD repeat domain containing 1	Nucleus	other
6.498	11.803	0.861	0.0021	0.0197	ENSBTAG00000035995	TNFAIP2	TNF alpha induced protein 2	Extracellular Space	other
4.639	8.429	0.862	0.0007	0.00883	ENSBTAG00000020754	ZNF526	zinc finger protein 526	Other	other
10.88	19.818	0.865	0.00025	0.00406	ENSBTAG00000018272	RERE	arginine-glutamic acid dipeptide repeats	Nucleus	transcription regulator
24.31	44.272	0.865	0.00015	0.00277	ENSBTAG00000017418	RRP1B	ribosomal RNA processing 1B	Nucleus	other
19.77	36	0.865	0.00015	0.00277	ENSBTAG00000031846	SART3	squamous cell carcinoma antigen recognized by T-cells 3	Nucleus	other
44.23	80.624	0.866	0.0001	0.00203	ENSBTAG00000021837	RGS19	regulator of G-protein signaling 19	Cytoplasm	other
16.424	29.997	0.869	5e-05	0.00116	ENSBTAG00000040575	KCTD5	potassium channel tetramerization domain containing 5	Cytoplasm	other
21.178	38.69	0.869	0.00115	0.0126	ENSBTAG00000010888	VSIR	V-set immunoregulatory receptor	Plasma Membrane	other
8.589	15.702	0.87	0.0003	0.00459	ENSBTAG00000009064	CSF2RB	colony stimulating factor 2 receptor beta common subunit	Plasma Membrane	transmembrane receptor	sargramostim, EPO/sargramostim, rituximab/sargramostim
8.349	15.26	0.87	0.00295	0.0249	ENSBTAG00000016553	EME2	essential meiotic structure-specific endonuclease subunit 2	Other	other
4.606	8.444	0.874	0.0005	0.00685	ENSBTAG00000016894	CYFIP1	cytoplasmic FMR1 interacting protein 1	Cytoplasm	other
6.213	11.386	0.874	0.0008	0.00974	ENSBTAG00000006111	EXOC8	exocyst complex component 8	Plasma Membrane	other
25.664	47.054	0.875	5e-05	0.00116	ENSBTAG00000010322	HYOU1	hypoxia up-regulated 1	Cytoplasm	other
14.556	26.722	0.876	5e-05	0.00116	ENSBTAG00000005557	AFDN	afadin, adherens junction formation factor	Nucleus	other
10.198	18.718	0.876	0.0044	0.033	ENSBTAG00000046625	PURB	purine rich element binding protein B	Nucleus	transcription regulator
10.71	19.659	0.876	5e-05	0.00116	ENSBTAG00000011846	TUT1	terminal uridylyl transferase 1, U6 snRNA-specific	Nucleus	enzyme
44.878	82.42	0.877	0.00015	0.00277	ENSBTAG00000015833	DHX30	DExH-box helicase 30	Nucleus	enzyme
1.652	3.035	0.877	0.0035	0.0282	ENSBTAG00000000785	MTERF4	mitochondrial transcription termination factor 4	Cytoplasm	other
3.112	5.721	0.878	0.00075	0.00928	ENSBTAG00000006848	DHX34	DExH-box helicase 34	Other	enzyme
14.241	26.204	0.88	0.0001	0.00203	ENSBTAG00000015764	EML2	echinoderm microtubule associated protein like 2	Cytoplasm	other
7.983	14.693	0.88	0.0003	0.00459	ENSBTAG00000013108	HK2	hexokinase 2	Cytoplasm	kinase
3.592	6.61	0.88	0.00245	0.022	ENSBTAG00000003180	TMEM201	transmembrane protein 201	Nucleus	other
121.234	223.212	0.881	0.0044	0.033	ENSBTAG00000047680	IRF7	interferon regulatory factor 7	Nucleus	transcription regulator
5.643	10.397	0.882	0.00135	0.0142	ENSBTAG00000014511	C1orf159	chromosome 1 open reading frame 159	Other	other
20.304	37.426	0.882	0.0007	0.00883	ENSBTAG00000007531	NCF4	neutrophil cytosolic factor 4	Cytoplasm	enzyme
14.458	26.654	0.883	0.00015	0.00277	ENSBTAG00000018011	APOBR	apolipoprotein B receptor	Plasma Membrane	transmembrane receptor
27.638	50.96	0.883	5e-05	0.00116	ENSBTAG00000009811	BOP1	block of proliferation 1	Nucleus	other
10.773	19.896	0.885	0.0002	0.00346	ENSBTAG00000021789	ZNF574	zinc finger protein 574	Other	other
17.071	31.55	0.886	0.00025	0.00406	ENSBTAG00000010101	BYSL	bystin like	Nucleus	other
4.345	8.052	0.89	0.00655	0.0434	ENSBTAG00000019771	PALM	paralemmin	Plasma Membrane	other
6.621	12.277	0.891	0.00045	0.0063	ENSBTAG00000021808	CACNB3	calcium voltage-gated channel auxiliary subunit beta 3	Plasma Membrane	ion channel	verapamil, mibefradil, nimodipine, trandolapril/verapamil
24.881	46.203	0.893	0.00015	0.00277	ENSBTAG00000004989	IRF5	interferon regulatory factor 5	Nucleus	transcription regulator
6.144	11.408	0.893	0.00245	0.022	ENSBTAG00000005379	SLC41A1	solute carrier family 41 member 1	Plasma Membrane	transporter
16.635	30.922	0.894	0.00125	0.0134	ENSBTAG00000022028	DERL3	derlin 3	Cytoplasm	other
21.91	40.73	0.894	0.00015	0.00277	ENSBTAG00000020283	DUSP5	dual specificity phosphatase 5	Nucleus	phosphatase
33.809	62.806	0.894	5e-05	0.00116	ENSBTAG00000039573	RABL6	RAB, member RAS oncogene family-like 6	Cytoplasm	other
3.085	5.748	0.898	0.00085	0.0101	ENSBTAG00000045832	PHLPP1	PH domain and leucine rich repeat protein phosphatase 1	Cytoplasm	enzyme
11.705	21.814	0.898	5e-05	0.00116	ENSBTAG00000005838	ULK3	unc-51 like kinase 3	Cytoplasm	kinase
15.152	28.247	0.899	0.0001	0.00203	ENSBTAG00000017894	CAD	carbamoyl-phosphate synthetase 2, aspartate transcarbamylase, and dihydroorotase	Cytoplasm	enzyme
5.975	11.146	0.899	0.0007	0.00883	ENSBTAG00000012205	CPT1C	carnitine palmitoyltransferase 1C	Cytoplasm	enzyme
6.607	12.323	0.899	0.0004	0.00575	ENSBTAG00000001597	PITPNM2	phosphatidylinositol transfer protein membrane associated 2	Cytoplasm	enzyme
1.573	2.936	0.9	0.00095	0.011	ENSBTAG00000004962	BCORL1	BCL6 corepressor-like 1	Nucleus	transcription regulator
15.75	29.438	0.902	0.0002	0.00346	ENSBTAG00000004587	DUSP6	dual specificity phosphatase 6	Cytoplasm	phosphatase
12.245	22.905	0.904	0.0001	0.00203	ENSBTAG00000019334	KLC2	kinesin light chain 2	Cytoplasm	other
17.446	32.686	0.906	5e-05	0.00116	ENSBTAG00000014117	CCDC9	coiled-coil domain containing 9	Extracellular Space	other
11.603	21.74	0.906	0.00015	0.00277	ENSBTAG00000021538	MYO1E	myosin IE	Cytoplasm	enzyme
26.952	50.536	0.907	0.00015	0.00277	ENSBTAG00000009614	NRROS	negative regulator of reactive oxygen species	Cytoplasm	other
10.72	20.126	0.909	0.00025	0.00406	ENSBTAG00000036016	FAM111B	family with sequence similarity 111 member B	Other	other
20.769	38.998	0.909	0.0004	0.00575	ENSBTAG00000032026	GMPPB	GDP-mannose pyrophosphorylase B	Cytoplasm	enzyme
4.905	9.214	0.909	0.0023	0.0211	ENSBTAG00000004729	PKMYT1	protein kinase, membrane associated tyrosine/threonine 1	Cytoplasm	kinase
69.399	130.403	0.91	0.0003	0.00459	ENSBTAG00000008409	MYC	v-myc avian myelocytomatosis viral oncogene homolog	Nucleus	transcription regulator
119.572	224.784	0.911	0.0003	0.00459	ENSBTAG00000017824	IRF8	interferon regulatory factor 8	Nucleus	transcription regulator
10.039	18.894	0.912	0.00025	0.00406	ENSBTAG00000017941	NSUN5	NOP2/Sun RNA methyltransferase family member 5	Nucleus	other
5.076	9.551	0.912	0.00085	0.0101	ENSBTAG00000022161	TLR7	toll like receptor 7	Plasma Membrane	transmembrane receptor	3M-001, UC-1V150, 5-fluorouracil/imiquimod, resiquimod, hydroxychloroquine, imiquimod
2.319	4.367	0.913	0.00555	0.0384	ENSBTAG00000002719	ORC1	origin recognition complex subunit 1	Nucleus	other
29.44	55.457	0.914	0.0035	0.0282	ENSBTAG00000013560	RABIF	RAB interacting factor	Other	transporter
2.545	4.805	0.917	0.00025	0.00406	ENSBTAG00000047876	SH3TC1	SH3 domain and tetratricopeptide repeats 1	Extracellular Space	other
22.806	43.104	0.918	5e-05	0.00116	ENSBTAG00000010602	DDX56	DEAD-box helicase 56	Nucleus	enzyme
3.81	7.206	0.919	0.00175	0.0173	ENSBTAG00000010264	FBXL18	F-box and leucine rich repeat protein 18	Cytoplasm	enzyme
9.143	17.344	0.924	0.00145	0.015	ENSBTAG00000002904	ZNF787	zinc finger protein 787	Other	other
24.721	46.936	0.925	5e-05	0.00116	ENSBTAG00000000902	OGT	O-linked N-acetylglucosamine (GlcNAc) transferase	Cytoplasm	enzyme
12.004	22.829	0.927	0.00025	0.00406	ENSBTAG00000018913	DALRD3	DALR anticodon binding domain containing 3	Other	other
1.157	2.2	0.927	0.002	0.019	ENSBTAG00000009852	NAV3	neuron navigator 3	Nucleus	other
19.484	37.053	0.927	0.00015	0.00277	ENSBTAG00000011889	NOC4L	nucleolar complex associated 4 homolog	Nucleus	other
5.947	11.304	0.927	0.00155	0.0157	ENSBTAG00000001156	ST3GAL1	ST3 beta-galactoside alpha-2,3-sialyltransferase 1	Cytoplasm	enzyme
32.374	61.799	0.933	5e-05	0.00116	ENSBTAG00000002467	FAM173A	family with sequence similarity 173 member A	Other	other
26.362	50.331	0.933	0.0001	0.00203	ENSBTAG00000014314	HPS1	HPS1, biogenesis of lysosomal organelles complex 3 subunit 1	Cytoplasm	other
66.156	126.4	0.934	5e-05	0.00116	ENSBTAG00000014349	RNF126	ring finger protein 126	Other	enzyme
62.748	120.034	0.936	0.0002	0.00346	ENSBTAG00000020736	CD40	CD40 molecule	Plasma Membrane	transmembrane receptor	dacetuzumab, CFZ533, SEA-CD40
4.378	8.378	0.936	0.001	0.0114	ENSBTAG00000021273	SEMA4B	semaphorin 4B	Plasma Membrane	other
6.706	12.837	0.937	0.0001	0.00203	ENSBTAG00000019966	TICAM1	toll like receptor adaptor molecule 1	Nucleus	other
11.654	22.342	0.939	5e-05	0.00116	ENSBTAG00000014769	GMEB2	glucocorticoid modulatory element binding protein 2	Nucleus	transcription regulator
4.573	8.771	0.939	5e-05	0.00116	ENSBTAG00000010180	URB2	URB2 ribosome biogenesis 2 homolog (S. cerevisiae)	Nucleus	other
8.783	16.863	0.941	5e-05	0.00116	ENSBTAG00000017038	HPS4	HPS4, biogenesis of lysosomal organelles complex 3 subunit 2	Cytoplasm	other
5.273	10.125	0.941	0.0002	0.00346	ENSBTAG00000018834	PPP1R37	protein phosphatase 1 regulatory subunit 37	Other	other
3.737	7.175	0.941	0.0021	0.0197	ENSBTAG00000016684	ZNF202	zinc finger protein 202	Nucleus	transcription regulator
20.871	40.097	0.942	0.00105	0.0118	ENSBTAG00000000507	NR4A1	nuclear receptor subfamily 4 group A member 1	Nucleus	ligand-dependent nuclear receptor
11.367	21.863	0.944	5e-05	0.00116	ENSBTAG00000021071	TRIM8	tripartite motif containing 8	Nucleus	other
5.195	10.013	0.947	0.00405	0.031	ENSBTAG00000016998	ARL11	ADP ribosylation factor like GTPase 11	Other	other
19.508	37.619	0.947	5e-05	0.00116	ENSBTAG00000015889	CLCN7	chloride voltage-gated channel 7	Plasma Membrane	ion channel
25.416	48.989	0.947	5e-05	0.00116	ENSBTAG00000017010	FAM207A	family with sequence similarity 207 member A	Other	other
2.965	5.726	0.949	0.0008	0.00974	ENSBTAG00000013288	SUGP2	SURP and G-patch domain containing 2	Nucleus	other
3.585	6.928	0.951	0.00025	0.00406	ENSBTAG00000020766	ABCA7	ATP binding cassette subfamily A member 7	Plasma Membrane	transporter
8.63	16.68	0.951	0.00025	0.00406	ENSBTAG00000014850	GPN2	GPN-loop GTPase 2	Other	other
1.825	3.531	0.952	0.00725	0.0464	ENSBTAG00000021318	SCAMP5	secretory carrier membrane protein 5	Cytoplasm	other
3.83	7.418	0.954	0.00055	0.00736	ENSBTAG00000020315	DENND5B	DENN domain containing 5B	Cytoplasm	other
15.243	29.559	0.955	0.0004	0.00575	ENSBTAG00000017632	AEN	apoptosis enhancing nuclease	Nucleus	enzyme
6.717	13.02	0.955	0.00025	0.00406	ENSBTAG00000000005	GRK3	G protein-coupled receptor kinase 3	Cytoplasm	kinase
24.406	47.316	0.955	5e-05	0.00116	ENSBTAG00000020304	MTG1	mitochondrial ribosome associated GTPase 1	Cytoplasm	enzyme
29.44	57.203	0.958	5e-05	0.00116	ENSBTAG00000009768	IFIT3	interferon induced protein with tetratricopeptide repeats 3	Cytoplasm	other
14.185	27.593	0.96	5e-05	0.00116	ENSBTAG00000016435	NOM1	nucleolar protein with MIF4G domain 1	Nucleus	other
51.656	100.551	0.961	5e-05	0.00116	ENSBTAG00000006282	POU2AF1	POU class 2 associating factor 1	Nucleus	transcription regulator
5.975	11.654	0.964	0.00225	0.0207	ENSBTAG00000011337	ANKRD33B	ankyrin repeat domain 33B	Other	other
8.973	17.505	0.964	0.0004	0.00575	ENSBTAG00000006938	PPM1F	protein phosphatase, Mg2+/Mn2+ dependent 1F	Cytoplasm	phosphatase
60.662	118.421	0.965	0.00375	0.0294	ENSBTAG00000003313	TNFRSF9	TNF receptor superfamily member 9	Plasma Membrane	transmembrane receptor	urelumab
12.921	25.236	0.966	0.0002	0.00346	ENSBTAG00000005073	ZNHIT2	zinc finger HIT-type containing 2	Other	other
18.24	35.679	0.968	0.0002	0.00346	ENSBTAG00000003806	ECM1	extracellular matrix protein 1	Extracellular Space	transporter
5.964	11.685	0.97	0.0001	0.00203	ENSBTAG00000001864	NR4A3	nuclear receptor subfamily 4 group A member 3	Nucleus	ligand-dependent nuclear receptor
49.904	97.816	0.971	5e-05	0.00116	ENSBTAG00000013705	NFKBIE	NFKB inhibitor epsilon	Nucleus	transcription regulator
4.626	9.067	0.971	0.00155	0.0157	ENSBTAG00000000697	RRP8	ribosomal RNA processing 8, methyltransferase, homolog (yeast)	Nucleus	enzyme
7.563	14.843	0.973	0.00585	0.0398	ENSBTAG00000045717	ADO	2-aminoethanethiol dioxygenase	Cytoplasm	enzyme
9.79	19.213	0.973	5e-05	0.00116	ENSBTAG00000012509	DYRK1B	dual specificity tyrosine phosphorylation regulated kinase 1B	Nucleus	kinase
4.946	9.728	0.976	0.0001	0.00203	ENSBTAG00000003990	ITPRIP	inositol 1,4,5-trisphosphate receptor interacting protein	Extracellular Space	other
1.667	3.279	0.976	0.0039	0.0302	ENSBTAG00000008350	KLHL21	kelch like family member 21	Cytoplasm	other
10.163	19.987	0.976	0.00025	0.00406	ENSBTAG00000021456	MUS81	MUS81 structure-specific endonuclease subunit	Nucleus	enzyme
50.565	99.653	0.979	5e-05	0.00116	ENSBTAG00000009658	PLEK	pleckstrin	Cytoplasm	other
6.033	11.894	0.979	5e-05	0.00116	ENSBTAG00000016771	PLK2	polo like kinase 2	Nucleus	kinase
4.141	8.174	0.981	0.00075	0.00928	ENSBTAG00000002192	C8orf46	chromosome 8 open reading frame 46	Other	other
6.967	13.748	0.981	0.00235	0.0214	ENSBTAG00000047988	CD1D	CD1d molecule	Plasma Membrane	other
37.162	73.408	0.982	0.0021	0.0197	ENSBTAG00000011961	PF4	platelet factor 4	Extracellular Space	cytokine
22.228	43.898	0.982	5e-05	0.00116	ENSBTAG00000020117	ZBTB7A	zinc finger and BTB domain containing 7A	Nucleus	transcription regulator
12.777	25.247	0.983	5e-05	0.00116	ENSBTAG00000005038	ZBTB42	zinc finger and BTB domain containing 42	Cytoplasm	transcription regulator
36.823	72.823	0.984	5e-05	0.00116	ENSBTAG00000004873	CCNL2	cyclin L2	Nucleus	other
3.014	5.964	0.984	5e-05	0.00116	ENSBTAG00000005980	RREB1	ras responsive element binding protein 1	Nucleus	transcription regulator
1.421	2.812	0.985	0.00145	0.015	ENSBTAG00000014137	CEP164	centrosomal protein 164	Cytoplasm	other
6.591	13.044	0.985	0.0003	0.00459	ENSBTAG00000004337	PDE1B	phosphodiesterase 1B	Cytoplasm	enzyme
33.068	65.513	0.986	5e-05	0.00116	ENSBTAG00000012745	PPAN	peter pan homolog (Drosophila)	Nucleus	other
4.885	9.684	0.987	0.0041	0.0312	ENSBTAG00000013860	GADD45A	growth arrest and DNA damage inducible alpha	Nucleus	other
26.276	52.087	0.987	5e-05	0.00116	ENSBTAG00000022799	NOTCH1	notch 1	Plasma Membrane	transcription regulator	OMP-52M51
11.395	22.61	0.989	5e-05	0.00116	ENSBTAG00000017847	PPP1R12C	protein phosphatase 1 regulatory subunit 12C	Cytoplasm	phosphatase
29.686	58.949	0.99	5e-05	0.00116	ENSBTAG00000008881	PURA	purine rich element binding protein A	Nucleus	transcription regulator
2.218	4.408	0.991	0.003	0.0251	ENSBTAG00000011352	TBC1D30	TBC1 domain family member 30	Cytoplasm	other
12.284	24.441	0.993	5e-05	0.00116	ENSBTAG00000001904	ZNF276	zinc finger protein 276	Nucleus	other
3.676	7.333	0.996	0.00515	0.0366	ENSBTAG00000010928	CSRNP2	cysteine and serine rich nuclear protein 2	Nucleus	transcription regulator
3.069	6.12	0.996	0.0013	0.0138	ENSBTAG00000013813	KLHL17	kelch like family member 17	Cytoplasm	other
10.626	21.205	0.997	0.0003	0.00459	ENSBTAG00000002321	AMT	aminomethyltransferase	Cytoplasm	enzyme
42.17	84.222	0.998	5e-05	0.00116	ENSBTAG00000014733	NOP2	NOP2 nucleolar protein	Nucleus	other
61.44	122.796	0.999	5e-05	0.00116	ENSBTAG00000016661	USP18	ubiquitin specific peptidase 18	Cytoplasm	peptidase
133.422	267.144	1.002	5e-05	0.00116	ENSBTAG00000046320	CXCR5	C-X-C motif chemokine receptor 5	Plasma Membrane	G-protein coupled receptor
5.881	11.791	1.004	0.0057	0.0391	ENSBTAG00000046111	ZNF444	zinc finger protein 444	Nucleus	transcription regulator
9.572	19.206	1.005	0.0003	0.00459	ENSBTAG00000019478	NAAA	N-acylethanolamine acid amidase	Cytoplasm	enzyme
19.022	38.196	1.006	5e-05	0.00116	ENSBTAG00000039705	HGH1	HGH1 homolog	Other	other
88.377	177.589	1.007	5e-05	0.00116	ENSBTAG00000011982	BATF3	basic leucine zipper ATF-like transcription factor 3	Nucleus	transcription regulator
2.152	4.329	1.009	0.00135	0.0142	ENSBTAG00000019675	ATXN1	ataxin 1	Nucleus	transcription regulator
11.871	23.907	1.01	5e-05	0.00116	ENSBTAG00000015224	TCOF1	treacle ribosome biogenesis factor 1	Nucleus	transporter
10.995	22.158	1.011	5e-05	0.00116	ENSBTAG00000024162	SLC19A1	solute carrier family 19 member 1	Plasma Membrane	transporter
16.517	33.303	1.012	5e-05	0.00116	ENSBTAG00000009206	FOXS1	forkhead box S1	Nucleus	transcription regulator
6.066	12.233	1.012	0.00155	0.0157	ENSBTAG00000005404	MSC	musculin	Cytoplasm	transcription regulator
8.999	18.176	1.014	5e-05	0.00116	ENSBTAG00000018334	PLAGL2	PLAG1 like zinc finger 2	Nucleus	transcription regulator
3.686	7.445	1.014	0.00075	0.00928	ENSBTAG00000030393	RDH13	retinol dehydrogenase 13	Cytoplasm	enzyme
78.223	158.133	1.015	5e-05	0.00116	ENSBTAG00000015124	ARGLU1	arginine and glutamate rich 1	Other	other
6.755	13.646	1.015	0.0001	0.00203	ENSBTAG00000002233	CPNE2	copine 2	Cytoplasm	other
12.365	25.056	1.019	5e-05	0.00116	ENSBTAG00000017219	DDX51	DEAD-box helicase 51	Other	enzyme
59.309	120.4	1.022	5e-05	0.00116	ENSBTAG00000019915	GSN	gelsolin	Extracellular Space	other
6.576	13.366	1.023	0.003	0.0251	ENSBTAG00000004329	RELL1	RELT like 1	Plasma Membrane	other
49.395	100.428	1.024	5e-05	0.00116	ENSBTAG00000016568	LUC7L	LUC7 like	Nucleus	other
9.95	20.243	1.025	5e-05	0.00116	ENSBTAG00000016723	GFI1	growth factor independent 1 transcriptional repressor	Nucleus	transcription regulator
9.537	19.415	1.026	5e-05	0.00116	ENSBTAG00000007896	NAGPA	N-acetylglucosamine-1-phosphodiester alpha-N-acetylglucosaminidase	Cytoplasm	enzyme
36.652	74.797	1.029	5e-05	0.00116	ENSBTAG00000015511	FADS3	fatty acid desaturase 3	Plasma Membrane	enzyme
14.406	29.401	1.029	5e-05	0.00116	ENSBTAG00000018730	ZBTB17	zinc finger and BTB domain containing 17	Nucleus	transcription regulator
107.674	219.84	1.03	5e-05	0.00116	ENSBTAG00000031430	CD83	CD83 molecule	Plasma Membrane	transmembrane receptor
2.277	4.648	1.03	0.00085	0.0101	ENSBTAG00000024157	WDR60	WD repeat domain 60	Extracellular Space	other
13.872	28.351	1.031	0.00195	0.0187	ENSBTAG00000031778	HIST1H2BD	histone cluster 1 H2B family member d	Nucleus	other
6.256	12.797	1.032	0.00075	0.00928	ENSBTAG00000005934	TTYH3	tweety family member 3	Plasma Membrane	ion channel
74.618	152.738	1.033	5e-05	0.00116	ENSBTAG00000032122	CD19	CD19 molecule	Plasma Membrane	transmembrane receptor	combotox, HD37-dgRTA, blinatumomab, MEDI-551, SGN-CD19A, XmAb5871
10.283	21.043	1.033	0.00015	0.00277	ENSBTAG00000032132	ELL3	elongation factor for RNA polymerase II 3	Nucleus	transcription regulator
40.588	83.108	1.034	5e-05	0.00116	ENSBTAG00000010497	TRAF2	TNF receptor associated factor 2	Cytoplasm	enzyme
6.228	12.809	1.04	5e-05	0.00116	ENSBTAG00000021435	MAFF	MAF bZIP transcription factor F	Nucleus	transcription regulator
28.434	58.538	1.042	0.0001	0.00203	ENSBTAG00000016006	ANKRD11	ankyrin repeat domain 11	Nucleus	other
29.027	59.78	1.042	5e-05	0.00116	ENSBTAG00000010303	ICAM1	intercellular adhesion molecule 1	Plasma Membrane	transmembrane receptor
12.459	25.71	1.045	5e-05	0.00116	ENSBTAG00000024633	PIK3C2B	phosphatidylinositol-4-phosphate 3-kinase catalytic subunit type 2 beta	Cytoplasm	kinase
24.571	50.743	1.046	5e-05	0.00116	ENSBTAG00000006731	SLC7A5	solute carrier family 7 member 5	Plasma Membrane	transporter
5.726	11.825	1.046	5e-05	0.00116	ENSBTAG00000006223	THEMIS2	thymocyte selection associated family member 2	Other	other
23.66	48.872	1.047	5e-05	0.00116	ENSBTAG00000018577	SLC7A1	solute carrier family 7 member 1	Plasma Membrane	transporter
19.81	40.973	1.048	5e-05	0.00116	ENSBTAG00000007388	ZC3H12D	zinc finger CCCH-type containing 12D	Cytoplasm	other
1.142	2.362	1.049	0.0021	0.0197	ENSBTAG00000010830	LRP1	LDL receptor related protein 1	Plasma Membrane	transmembrane receptor	paclitaxel-angiopep-2 conjugate
4.095	8.481	1.05	5e-05	0.00116	ENSBTAG00000008181	CHAF1A	chromatin assembly factor 1 subunit A	Nucleus	other
23.342	48.387	1.052	5e-05	0.00116	ENSBTAG00000016462	TCF4	transcription factor 4	Nucleus	transcription regulator
13.695	28.414	1.053	5e-05	0.00116	ENSBTAG00000040190	CCDC88B	coiled-coil domain containing 88B	Nucleus	enzyme
12.375	25.717	1.055	5e-05	0.00116	ENSBTAG00000027557	ZNF408	zinc finger protein 408	Nucleus	other
5.789	12.062	1.059	0.0011	0.0122	ENSBTAG00000046266	TNFSF9	tumor necrosis factor superfamily member 9	Plasma Membrane	cytokine
6.82	14.222	1.06	0.00505	0.0362	ENSBTAG00000044082	MARCH1	membrane associated ring-CH-type finger 1	Cytoplasm	enzyme
4.391	9.163	1.061	5e-05	0.00116	ENSBTAG00000005997	ABCB1	ATP binding cassette subfamily B member 1	Plasma Membrane	transporter	dofequidar, tariquidar, OC 144-093, valspodar
69.315	144.694	1.062	0.0002	0.00346	ENSBTAG00000020780	SBNO2	strawberry notch homolog 2	Other	transcription regulator
3.409	7.133	1.065	5e-05	0.00116	ENSBTAG00000001483	SRGAP2	SLIT-ROBO Rho GTPase activating protein 2	Cytoplasm	other
4.887	10.241	1.067	0.0003	0.00459	ENSBTAG00000016906	CYP27B1	cytochrome P450 family 27 subfamily B member 1	Cytoplasm	enzyme
8.053	16.873	1.067	5e-05	0.00116	ENSBTAG00000018772	TAF1C	TATA-box binding protein associated factor, RNA polymerase I subunit C	Nucleus	transcription regulator
11.138	23.408	1.071	5e-05	0.00116	ENSBTAG00000001626	CTPS1	CTP synthase 1	Nucleus	enzyme	cytidine triphosphate synthetase inhibitor
24.059	50.53	1.071	5e-05	0.00116	ENSBTAG00000019953	CYBB	cytochrome b-245 beta chain	Cytoplasm	enzyme
16.069	33.758	1.071	5e-05	0.00116	ENSBTAG00000020350	DUSP2	dual specificity phosphatase 2	Nucleus	phosphatase
2.059	4.33	1.073	0.0068	0.0446	ENSBTAG00000046467	PTP4A3	protein tyrosine phosphatase type IVA, member 3	Plasma Membrane	phosphatase
23.348	49.179	1.075	5e-05	0.00116	ENSBTAG00000031327	TRMT61A	tRNA methyltransferase 61A	Nucleus	enzyme
1.073	2.264	1.077	0.00065	0.00835	ENSBTAG00000000590	POLE	DNA polymerase epsilon, catalytic subunit	Nucleus	enzyme	nelarabine, bortezomib/cladribine/rituximab, gemcitabine/paclitaxel, cladribine/cytarabine/daunorubicin, gemcitabine/oxaliplatin, gemcitabine/vinorelbine, docetaxel/gemcitabine, docetaxel/gemcitabine/vincristine, cladribine/cytarabine/filgrastim, clofarabine/cyclophosphamide/etoposide, capecitabine/gemcitabine, gemcitabine/oxaliplatin/paclitaxel, cladribine/cytarabine/filgrastim/mitoxantrone, clo…
98.738	208.636	1.079	5e-05	0.00116	ENSBTAG00000038045	FLT3LG	fms related tyrosine kinase 3 ligand	Extracellular Space	cytokine
29.955	63.261	1.079	5e-05	0.00116	ENSBTAG00000012498	PAX5	paired box 5	Nucleus	transcription regulator
4.572	9.668	1.08	5e-05	0.00116	ENSBTAG00000012039	PHACTR1	phosphatase and actin regulator 1	Cytoplasm	other
6.95	14.71	1.082	0.0008	0.00974	ENSBTAG00000037523	B3GALT6	beta-1,3-galactosyltransferase 6	Cytoplasm	enzyme
26.09	55.302	1.084	5e-05	0.00116	ENSBTAG00000006526	BCL2L1	BCL2 like 1	Cytoplasm	other
14.234	30.184	1.084	0.00245	0.022	ENSBTAG00000026192	C7orf50	chromosome 7 open reading frame 50	Other	other
7.589	16.089	1.084	5e-05	0.00116	ENSBTAG00000001829	SLC17A9	solute carrier family 17 member 9	Cytoplasm	other
2.446	5.201	1.088	0.00085	0.0101	ENSBTAG00000008597	SLC45A4	solute carrier family 45 member 4	Other	transporter
68.527	145.98	1.091	5e-05	0.00116	ENSBTAG00000018202	CYB561A3	cytochrome b561 family member A3	Cytoplasm	other
10.814	23.059	1.092	5e-05	0.00116	ENSBTAG00000020414	DHX37	DEAH-box helicase 37	Nucleus	enzyme
1.324	2.828	1.095	0.0053	0.0374	ENSBTAG00000009982	IGSF8	immunoglobulin superfamily member 8	Plasma Membrane	other
18.601	39.913	1.101	5e-05	0.00116	ENSBTAG00000014698	CARD11	caspase recruitment domain family member 11	Cytoplasm	kinase
1.596	3.423	1.101	0.00695	0.0452	ENSBTAG00000021102	GALM	galactose mutarotase	Cytoplasm	enzyme
12.205	26.214	1.103	5e-05	0.00116	ENSBTAG00000011600	MAP3K8	mitogen-activated protein kinase kinase kinase 8	Cytoplasm	kinase
5.415	11.646	1.105	0.00025	0.00406	ENSBTAG00000013702	ZNF296	zinc finger protein 296	Nucleus	other
1.259	2.723	1.113	0.0075	0.0471	ENSBTAG00000040559	PTPRH	protein tyrosine phosphatase, receptor type H	Plasma Membrane	phosphatase
1.248	2.702	1.115	0.00715	0.046	ENSBTAG00000014523	DIRAS2	DIRAS family GTPase 2	Plasma Membrane	enzyme
5.226	11.324	1.115	5e-05	0.00116	ENSBTAG00000019634	PIDD1	p53-induced death domain protein 1	Cytoplasm	other
153.618	332.622	1.115	5e-05	0.00116	ENSBTAG00000021378	S100A13	S100 calcium binding protein A13	Cytoplasm	other
7.867	17.143	1.124	5e-05	0.00116	ENSBTAG00000016592	CAPN15	calpain 15	Other	peptidase
13.573	29.641	1.127	5e-05	0.00116	ENSBTAG00000006612	SCAF1	SR-related CTD associated factor 1	Extracellular Space	other
5.32	11.616	1.127	0.00015	0.00277	ENSBTAG00000002770	TCN2	transcobalamin 2	Extracellular Space	transporter
65.085	142.392	1.129	5e-05	0.00116	ENSBTAG00000009211	UBE2S	ubiquitin conjugating enzyme E2 S	Nucleus	enzyme
4.726	10.354	1.131	5e-05	0.00116	ENSBTAG00000018464	ZDHHC14	zinc finger DHHC-type containing 14	Cytoplasm	enzyme
3.436	7.536	1.133	0.00025	0.00406	ENSBTAG00000002922	GAB2	GRB2 associated binding protein 2	Cytoplasm	other
12.584	27.716	1.139	5e-05	0.00116	ENSBTAG00000003323	NOL6	nucleolar protein 6	Nucleus	other
4.066	8.959	1.14	0.00025	0.00406	ENSBTAG00000039212	CTU1	cytosolic thiouridylase subunit 1	Cytoplasm	other
1.067	2.352	1.14	0.00045	0.0063	ENSBTAG00000008934	ESPL1	extra spindle pole bodies like 1, separase	Nucleus	peptidase
0.718	1.584	1.141	0.00135	0.0142	ENSBTAG00000011403	RUSC2	RUN and SH3 domain containing 2	Cytoplasm	other
1.936	4.271	1.141	0.00155	0.0157	ENSBTAG00000001153	TLE2	transducin like enhancer of split 2	Nucleus	transcription regulator
11.807	26.111	1.145	5e-05	0.00116	ENSBTAG00000031267	SERPINB9	serpin family B member 9	Cytoplasm	other
7.095	15.762	1.152	5e-05	0.00116	ENSBTAG00000009918	GSE1	Gse1 coiled-coil protein	Extracellular Space	other
32.731	72.749	1.152	5e-05	0.00116	ENSBTAG00000032719	TFRC	transferrin receptor	Plasma Membrane	transporter	CALAA-01
4.313	9.591	1.153	0.0001	0.00203	ENSBTAG00000006572	CARD9	caspase recruitment domain family member 9	Cytoplasm	other
14.212	31.649	1.155	5e-05	0.00116	ENSBTAG00000020669	PROKR1	prokineticin receptor 1	Plasma Membrane	G-protein coupled receptor
87.716	195.986	1.16	5e-05	0.00116	ENSBTAG00000003305	NCF1	neutrophil cytosolic factor 1	Cytoplasm	enzyme
13.624	30.464	1.161	0.0002	0.00346	ENSBTAG00000018248	MGLL	monoglyceride lipase	Plasma Membrane	enzyme
14.638	32.776	1.163	5e-05	0.00116	ENSBTAG00000004200	GTPBP3	GTP binding protein 3 (mitochondrial)	Cytoplasm	enzyme
1.345	3.021	1.167	5e-05	0.00116	ENSBTAG00000020745	HIVEP3	human immunodeficiency virus type I enhancer binding protein 3	Nucleus	transcription regulator
76.682	172.184	1.167	5e-05	0.00116	ENSBTAG00000045904	PIM3	Pim-3 proto-oncogene, serine/threonine kinase	Cytoplasm	kinase	SGI 1776, AZD-1208, LGH447
1.886	4.246	1.171	0.0036	0.0285	ENSBTAG00000014831	PPP1R3C	protein phosphatase 1 regulatory subunit 3C	Cytoplasm	phosphatase
11.191	25.22	1.172	5e-05	0.00116	ENSBTAG00000014375	TMCC3	transmembrane and coiled-coil domain family 3	Other	other
0.966	2.187	1.179	0.0056	0.0386	ENSBTAG00000039366	CD1A	CD1a molecule	Plasma Membrane	other
3.698	8.4	1.184	0.00295	0.0249	ENSBTAG00000010665	CBLN3	cerebellin 3 precursor	Extracellular Space	other
40.86	93.281	1.191	5e-05	0.00116	ENSBTAG00000019303	MAFK	MAF bZIP transcription factor K	Nucleus	transcription regulator
2.862	6.546	1.193	5e-05	0.00116	ENSBTAG00000039453	ZNF324	zinc finger protein 324	Nucleus	other
0.286	0.654	1.194	0.0076	0.0476	ENSBTAG00000013290	DYSF	dysferlin	Plasma Membrane	other
5.536	12.684	1.196	5e-05	0.00116	ENSBTAG00000004120	HEMK1	HemK methyltransferase family member 1	Nucleus	enzyme
0.62	1.423	1.197	0.00505	0.0362	ENSBTAG00000010795	ATG14	autophagy related 14	Cytoplasm	other
9.264	21.244	1.197	5e-05	0.00116	ENSBTAG00000019059	ATG16L2	autophagy related 16 like 2	Extracellular Space	other
2.848	6.529	1.197	0.00275	0.0236	ENSBTAG00000016713	TMEM30B	transmembrane protein 30B	Cytoplasm	other
28.397	65.196	1.199	5e-05	0.00116	ENSBTAG00000047958	DPP7	dipeptidyl peptidase 7	Cytoplasm	peptidase
0.427	0.98	1.199	0.00575	0.0394	ENSBTAG00000030317	PPP1R26	protein phosphatase 1 regulatory subunit 26	Nucleus	other
91.413	210.067	1.2	5e-05	0.00116	ENSBTAG00000003820	GRAMD1A	GRAM domain containing 1A	Extracellular Space	other
94.149	216.519	1.201	5e-05	0.00116	ENSBTAG00000014090	ARID5A	AT-rich interaction domain 5A	Nucleus	transcription regulator
2.74	6.305	1.202	0.0035	0.0282	ENSBTAG00000046295	CCER2	coiled-coil glutamate rich protein 2	Other	other
9.377	21.574	1.202	5e-05	0.00116	ENSBTAG00000044126	SNTB1	syntrophin beta 1	Plasma Membrane	other
15.546	35.973	1.21	5e-05	0.00116	ENSBTAG00000015438	Rrbp1	ribosome binding protein 1	Cytoplasm	transporter
5.682	13.198	1.216	5e-05	0.00116	ENSBTAG00000009159	PLXNA1	plexin A1	Plasma Membrane	transmembrane receptor
16.285	37.915	1.219	5e-05	0.00116	ENSBTAG00000047996	IFITM10	interferon induced transmembrane protein 10	Other	other
0.884	2.06	1.221	0.00265	0.0232	ENSBTAG00000019065	EEPD1	endonuclease/exonuclease/phosphatase family domain containing 1	Other	other
156.193	364.305	1.222	5e-05	0.00116	ENSBTAG00000025405	BATF	basic leucine zipper ATF-like transcription factor	Nucleus	transcription regulator
2.283	5.346	1.228	0.00025	0.00406	ENSBTAG00000009101	SH2B3	SH2B adaptor protein 3	Plasma Membrane	other
0.795	1.863	1.229	0.00525	0.0371	ENSBTAG00000001301	LRRC32	leucine rich repeat containing 32	Plasma Membrane	other
3.705	8.698	1.231	0.0001	0.00203	ENSBTAG00000016494	RELT	RELT tumor necrosis factor receptor	Plasma Membrane	transmembrane receptor
3.237	7.663	1.243	0.00105	0.0118	ENSBTAG00000022598	Nradd	neurotrophin receptor associated death domain	Extracellular Space	cytokine
27.327	64.72	1.244	5e-05	0.00116	ENSBTAG00000019302	BCL2	BCL2, apoptosis regulator	Cytoplasm	transporter	oblimersen, rasagiline, (-)-gossypol, navitoclax, gemcitabine/paclitaxel, bortezomib/paclitaxel, venetoclax, paclitaxel/trastuzumab, paclitaxel/pertuzumab/trastuzumab, lapatinib/paclitaxel, doxorubicin/paclitaxel, epirubicin/paclitaxel, paclitaxel/ramucirumab, paclitaxel/topotecan, BCL201, S 055746, paclitaxel
10.426	24.705	1.245	5e-05	0.00116	ENSBTAG00000011079	2410002F23Rik	RIKEN cDNA 2410002F23 gene	Other	other
67.173	159.433	1.247	5e-05	0.00116	ENSBTAG00000011358	IER3	immediate early response 3	Cytoplasm	other
19.079	45.361	1.249	5e-05	0.00116	ENSBTAG00000006542	RABEP2	rabaptin, RAB GTPase binding effector protein 2	Cytoplasm	other
13.507	32.132	1.25	5e-05	0.00116	ENSBTAG00000020649	CIITA	class II major histocompatibility complex transactivator	Nucleus	transcription regulator
0.737	1.753	1.25	0.00725	0.0464	ENSBTAG00000021862	SLC27A3	solute carrier family 27 member 3	Cytoplasm	transporter
3.558	8.476	1.252	5e-05	0.00116	ENSBTAG00000001644	MDN1	midasin AAA ATPase 1	Nucleus	other
4.168	9.932	1.253	0.00035	0.00518	ENSBTAG00000019293	EGR3	early growth response 3	Nucleus	transcription regulator
13.868	33.057	1.253	5e-05	0.00116	ENSBTAG00000015131	SLC29A1	solute carrier family 29 member 1 (Augustine blood group)	Plasma Membrane	transporter
2.63	6.297	1.259	0.0003	0.00459	ENSBTAG00000038241	REPIN1	replication initiator 1	Nucleus	other
20.91	50.222	1.264	5e-05	0.00116	ENSBTAG00000000670	RRP9	ribosomal RNA processing 9, small subunit (SSU) processome component, homolog (yeast)	Nucleus	other
18.973	45.768	1.27	5e-05	0.00116	ENSBTAG00000023601	CD3EAP	CD3e molecule associated protein	Nucleus	other
9.53	22.986	1.27	5e-05	0.00116	ENSBTAG00000000163	DDIT4	DNA damage inducible transcript 4	Cytoplasm	other
9.185	22.149	1.27	5e-05	0.00116	ENSBTAG00000005998	NOCT	nocturnin	Nucleus	transcription regulator
15.222	36.798	1.273	5e-05	0.00116	ENSBTAG00000015126	TNIP2	TNFAIP3 interacting protein 2	Cytoplasm	other
5.381	13.066	1.28	0.0027	0.0234	ENSBTAG00000038173	LOC102724334	histone H2B type F-S-like	Other	other
12.451	30.309	1.284	5e-05	0.00116	ENSBTAG00000007427	PPRC1	peroxisome proliferator-activated receptor gamma, coactivator-related 1	Nucleus	transcription regulator
0.962	2.346	1.286	0.0057	0.0391	ENSBTAG00000045593	EARS2	glutamyl-tRNA synthetase 2, mitochondrial	Cytoplasm	enzyme
20.15	49.184	1.287	5e-05	0.00116	ENSBTAG00000039764	IER5	immediate early response 5	Other	other
50.778	124.196	1.29	5e-05	0.00116	ENSBTAG00000038128	HLA-DQA2	major histocompatibility complex, class II, DQ alpha 2	Plasma Membrane	transmembrane receptor
1.562	3.831	1.294	0.0067	0.0441	ENSBTAG00000008551	TUSC1	tumor suppressor candidate 1	Other	other
9.139	22.442	1.296	5e-05	0.00116	ENSBTAG00000020054	TNFRSF21	TNF receptor superfamily member 21	Plasma Membrane	transmembrane receptor
0.936	2.302	1.298	5e-05	0.00116	ENSBTAG00000013191	AGRN	agrin	Plasma Membrane	other
1.489	3.664	1.299	0.00035	0.00518	ENSBTAG00000019524	ITGAD	integrin subunit alpha D	Plasma Membrane	other
7.951	19.604	1.302	5e-05	0.00116	ENSBTAG00000013624	LMNB2	lamin B2	Nucleus	other
1.123	2.771	1.302	0.00235	0.0214	ENSBTAG00000019342	OSBPL3	oxysterol binding protein like 3	Cytoplasm	transporter
6.333	15.629	1.303	0.0003	0.00459	ENSBTAG00000010606	PPP1R3B	protein phosphatase 1 regulatory subunit 3B	Cytoplasm	other
38.584	95.5	1.307	5e-05	0.00116	ENSBTAG00000038337	MZB1	marginal zone B and B1 cell specific protein	Extracellular Space	other
5.862	14.53	1.31	5e-05	0.00116	ENSBTAG00000016738	DTX1	deltex E3 ubiquitin ligase 1	Nucleus	transcription regulator
10.636	26.402	1.312	5e-05	0.00116	ENSBTAG00000012829	EBI3	Epstein-Barr virus induced 3	Extracellular Space	cytokine
1.207	2.997	1.312	0.00035	0.00518	ENSBTAG00000009691	SH2B2	SH2B adaptor protein 2	Cytoplasm	other
10.9	27.116	1.315	5e-05	0.00116	ENSBTAG00000009996	DOT1L	DOT1 like histone lysine methyltransferase	Nucleus	phosphatase	EPZ-5676
0.888	2.209	1.315	0.0025	0.0223	ENSBTAG00000008981	USP49	ubiquitin specific peptidase 49	Nucleus	peptidase
24.558	61.134	1.316	5e-05	0.00116	ENSBTAG00000004305	RGS16	regulator of G-protein signaling 16	Cytoplasm	other
12.173	30.352	1.318	5e-05	0.00116	ENSBTAG00000017574	LMNA	lamin A/C	Nucleus	other
59.526	149.491	1.328	5e-05	0.00116	ENSBTAG00000012228	SEMA4A	semaphorin 4A	Plasma Membrane	other
2.542	6.384	1.329	0.00025	0.00406	ENSBTAG00000020957	FZD5	frizzled class receptor 5	Plasma Membrane	G-protein coupled receptor
5.806	14.594	1.33	5e-05	0.00116	ENSBTAG00000009494	CBLC	Cbl proto-oncogene C	Nucleus	enzyme
1.331	3.351	1.332	0.0001	0.00203	ENSBTAG00000001410	GRAMD1B	GRAM domain containing 1B	Other	other
0.564	1.424	1.335	0.00375	0.0294	ENSBTAG00000011892	SRGAP1	SLIT-ROBO Rho GTPase activating protein 1	Cytoplasm	other
4.844	12.245	1.338	0.0001	0.00203	ENSBTAG00000023787	TOR4A	torsin family 4 member A	Other	other
3.092	7.832	1.341	5e-05	0.00116	ENSBTAG00000000981	KLHDC8B	kelch domain containing 8B	Cytoplasm	other
3.5	8.874	1.342	0.0003	0.00459	ENSBTAG00000020835	KIAA0513	KIAA0513	Other	other
0.452	1.149	1.346	0.00015	0.00277	ENSBTAG00000014284	ALPK2	alpha kinase 2	Nucleus	kinase
1.3	3.308	1.348	0.0016	0.0162	ENSBTAG00000006870	RASGEF1A	RasGEF domain family member 1A	Cytoplasm	other
8.117	20.68	1.349	5e-05	0.00116	ENSBTAG00000031184	Cdkn1c	cyclin-dependent kinase inhibitor 1C (P57)	Nucleus	other
9.976	25.435	1.35	5e-05	0.00116	ENSBTAG00000013996	SH3BP2	SH3 domain binding protein 2	Cytoplasm	other
10.862	27.793	1.356	5e-05	0.00116	ENSBTAG00000001229	SLC25A22	solute carrier family 25 member 22	Cytoplasm	transporter
6.352	16.302	1.36	5e-05	0.00116	ENSBTAG00000006832	SLC5A6	solute carrier family 5 member 6	Plasma Membrane	transporter
13.344	34.446	1.368	5e-05	0.00116	ENSBTAG00000010502	SERTAD3	SERTA domain containing 3	Nucleus	transcription regulator
3.944	10.207	1.372	0.0015	0.0153	ENSBTAG00000011424	TPM2	tropomyosin 2 (beta)	Other	other
7.423	19.238	1.374	0.0029	0.0246	ENSBTAG00000032452	HIST1H3H	histone cluster 1 H3 family member h	Nucleus	other
0.647	1.682	1.378	0.0036	0.0285	ENSBTAG00000008756	ELF3	E74 like ETS transcription factor 3	Nucleus	transcription regulator
60.468	157.12	1.378	5e-05	0.00116	ENSBTAG00000003012	TRAF1	TNF receptor associated factor 1	Cytoplasm	other
3.114	8.1	1.379	5e-05	0.00116	ENSBTAG00000003822	CROCC	ciliary rootlet coiled-coil, rootletin	Plasma Membrane	other
0.97	2.529	1.382	0.00075	0.00928	ENSBTAG00000019805	RHBDF1	rhomboid 5 homolog 1	Cytoplasm	other
65.737	171.783	1.386	5e-05	0.00116	ENSBTAG00000006519	TNFRSF25	TNF receptor superfamily member 25	Plasma Membrane	transmembrane receptor
6.567	17.211	1.39	0.00125	0.0134	ENSBTAG00000034220	CDKN2A	cyclin dependent kinase inhibitor 2A	Nucleus	transcription regulator
2.538	6.651	1.39	0.00015	0.00277	ENSBTAG00000008216	RRM2	ribonucleotide reductase regulatory subunit M2	Nucleus	enzyme	cytarabine/fludarabine phosphate, bortezomib/cladribine/rituximab, gemcitabine/paclitaxel, cyclophosphamide/fludarabine phosphate/rituximab, cladribine/cytarabine/daunorubicin, gemcitabine/oxaliplatin, gemcitabine/vinorelbine, docetaxel/gemcitabine, docetaxel/gemcitabine/vincristine, cladribine/cytarabine/filgrastim, capecitabine/gemcitabine, gemcitabine/oxaliplatin/paclitaxel, cytarabine/filgras…
76.124	199.617	1.391	5e-05	0.00116	ENSBTAG00000015635	TNFRSF4	TNF receptor superfamily member 4	Plasma Membrane	transmembrane receptor	GSK3174998, PF-04518600
2.358	6.196	1.394	0.00175	0.0173	ENSBTAG00000014497	GPR31	G protein-coupled receptor 31	Plasma Membrane	G-protein coupled receptor
6.986	18.373	1.395	0.00375	0.0294	ENSBTAG00000031757	HIST1H2BK	histone cluster 1 H2B family member k	Nucleus	other
5.681	14.943	1.395	5e-05	0.00116	ENSBTAG00000011838	PCED1B	PC-esterase domain containing 1B	Other	other
11.476	30.224	1.397	5e-05	0.00116	ENSBTAG00000003237	IQSEC1	IQ motif and Sec7 domain 1	Cytoplasm	other
3.413	9.001	1.399	0.0004	0.00575	ENSBTAG00000023562	KCNK6	potassium two pore domain channel subfamily K member 6	Plasma Membrane	ion channel
11.194	29.589	1.402	5e-05	0.00116	ENSBTAG00000015974	FLVCR1	feline leukemia virus subgroup C cellular receptor 1	Plasma Membrane	transporter
13.223	35.187	1.412	5e-05	0.00116	ENSBTAG00000014380	MCM2	minichromosome maintenance complex component 2	Nucleus	enzyme
68.005	181.184	1.414	5e-05	0.00116	ENSBTAG00000022622	CISH	cytokine inducible SH2 containing protein	Cytoplasm	other
1.224	3.263	1.415	0.00505	0.0362	ENSBTAG00000017508	CYSLTR2	cysteinyl leukotriene receptor 2	Plasma Membrane	G-protein coupled receptor	montelukast, nedocromil sodium, zafirlukast
0.868	2.316	1.417	0.00245	0.022	ENSBTAG00000037729	CERS1	ceramide synthase 1	Cytoplasm	enzyme
0.897	2.395	1.417	0.00315	0.0261	ENSBTAG00000010635	RAB3A	RAB3A, member RAS oncogene family	Cytoplasm	enzyme
0.561	1.502	1.421	0.001	0.0114	ENSBTAG00000012943	PPARGC1B	PPARG coactivator 1 beta	Nucleus	transcription regulator
23.527	63.084	1.423	5e-05	0.00116	ENSBTAG00000013577	SLC1A5	solute carrier family 1 member 5	Plasma Membrane	transporter
0.355	0.952	1.424	0.00065	0.00835	ENSBTAG00000019807	COL27A1	collagen type XXVII alpha 1 chain	Extracellular Space	other	collagenase clostridium histolyticum
18.67	50.082	1.424	5e-05	0.00116	ENSBTAG00000011554	SURF6	surfeit 6	Nucleus	other
9.578	25.729	1.426	5e-05	0.00116	ENSBTAG00000008607	ARID3A	AT-rich interaction domain 3A	Nucleus	transcription regulator
8.823	23.811	1.432	5e-05	0.00116	ENSBTAG00000044208	DUSP4	dual specificity phosphatase 4	Nucleus	phosphatase
1.011	2.731	1.434	5e-05	0.00116	ENSBTAG00000010276	RECQL4	RecQ like helicase 4	Nucleus	enzyme
0.725	1.962	1.436	0.00255	0.0226	ENSBTAG00000014554	SNAI1	snail family transcriptional repressor 1	Nucleus	transcription regulator
70.079	189.704	1.437	5e-05	0.00116	ENSBTAG00000008471	MX2	MX dynamin like GTPase 2	Nucleus	enzyme
3.776	10.336	1.453	5e-05	0.00116	ENSBTAG00000021777	Doc2g	double C2, gamma	Nucleus	other
3.521	9.673	1.458	5e-05	0.00116	ENSBTAG00000010100	MED20	mediator complex subunit 20	Nucleus	transcription regulator
0.951	2.637	1.471	0.00185	0.018	ENSBTAG00000021245	SPRY1	sprouty RTK signaling antagonist 1	Cytoplasm	other
0.505	1.411	1.482	0.002	0.019	ENSBTAG00000007962	ATP9A	ATPase phospholipid transporting 9A (putative)	Cytoplasm	transporter
0.337	0.946	1.487	0.00565	0.0388	ENSBTAG00000039727	DCLK3	doublecortin like kinase 3	Cytoplasm	kinase
0.998	2.801	1.489	0.00085	0.0101	ENSBTAG00000018572	FLT3	fms related tyrosine kinase 3	Plasma Membrane	kinase	sunitinib, dovitinib, tandutinib, XL999, cabozantinib, amuvatinib, nintedanib, quizartinib, KW 2449, ponatinib, bortezomib/sorafenib, dexamethasone/lenalidomide/sorafenib, bevacizumab/sorafenib, pexidartinib, crenolanib, SB-1317, cabozantinib/erlotinib, famitinib, cytarabine/idarubicin/sorafenib, 5-azacytidine/sorafenib, decitabine/sorafenib, FLX925, AKN-028, gilteritinib, 4SC-203, everolimus/sor…
26.661	75.218	1.496	5e-05	0.00116	ENSBTAG00000038737	P2RY6	pyrimidinergic receptor P2Y6	Plasma Membrane	G-protein coupled receptor
0.314	0.889	1.5	0.0035	0.0282	ENSBTAG00000030690	RADIL	Rap associating with DIL domain	Cytoplasm	other
0.398	1.128	1.503	0.0001	0.00203	ENSBTAG00000044022	KIAA1671	KIAA1671	Other	other
12.408	35.162	1.503	5e-05	0.00116	ENSBTAG00000023028	WDFY4	WDFY family member 4	Other	other
22.28	63.264	1.506	5e-05	0.00116	ENSBTAG00000015742	ICAM3	intercellular adhesion molecule 3	Plasma Membrane	transmembrane receptor
1.555	4.417	1.506	5e-05	0.00116	ENSBTAG00000006989	SEMA4F	ssemaphorin 4F	Plasma Membrane	other
0.523	1.495	1.514	0.0014	0.0146	ENSBTAG00000039015	TMEM145	transmembrane protein 145	Other	other
5.662	16.186	1.515	5e-05	0.00116	ENSBTAG00000020944	PIEZO1	piezo type mechanosensitive ion channel component 1	Cytoplasm	ion channel
1.176	3.361	1.515	0.00015	0.00277	ENSBTAG00000019712	ST14	suppression of tumorigenicity 14	Plasma Membrane	peptidase
1.566	4.491	1.52	0.00055	0.00736	ENSBTAG00000005300	TMEM51	transmembrane protein 51	Other	other
1.158	3.325	1.521	0.0003	0.00459	ENSBTAG00000013489	CYP27A1	cytochrome P450 family 27 subfamily A member 1	Cytoplasm	enzyme
0.237	0.68	1.522	0.00585	0.0398	ENSBTAG00000002329	ASAP2	ArfGAP with SH3 domain, ankyrin repeat and PH domain 2	Nucleus	other
2.178	6.271	1.526	5e-05	0.00116	ENSBTAG00000005464	ADCY6	adenylate cyclase 6	Plasma Membrane	enzyme
0.297	0.859	1.53	0.0039	0.0302	ENSBTAG00000002361	TMCC2	transmembrane and coiled-coil domain family 2	Extracellular Space	other
0.859	2.487	1.534	5e-05	0.00116	ENSBTAG00000018975	KCNT1	potassium sodium-activated channel subfamily T member 1	Plasma Membrane	ion channel
0.407	1.181	1.536	0.00275	0.0236	ENSBTAG00000034613	MROH6	maestro heat like repeat family member 6	Other	other
1.072	3.11	1.537	0.0004	0.00575	ENSBTAG00000019901	RAD54L	RAD54-like (S. cerevisiae)	Nucleus	enzyme
1.741	5.096	1.549	5e-05	0.00116	ENSBTAG00000011971	NRP2	neuropilin 2	Plasma Membrane	kinase
0.201	0.592	1.557	0.0081	0.0499	ENSBTAG00000021166	FAM71A	family with sequence similarity 71 member A	Nucleus	other
6	17.702	1.561	5e-05	0.00116	ENSBTAG00000046409	EGR2	early growth response 2	Nucleus	transcription regulator
47.282	139.964	1.566	5e-05	0.00116	ENSBTAG00000003191	FSCN1	fascin actin-bundling protein 1	Cytoplasm	other
11.716	34.685	1.566	5e-05	0.00116	ENSBTAG00000015160	PLD4	phospholipase D family member 4	Extracellular Space	enzyme
1.629	4.823	1.566	0.00015	0.00277	ENSBTAG00000009786	SCIN	scinderin	Cytoplasm	other
0.659	1.956	1.569	0.0008	0.00974	ENSBTAG00000003018	FSTL3	follistatin like 3	Extracellular Space	other
4.952	14.731	1.573	5e-05	0.00116	ENSBTAG00000033702	STARD8	StAR related lipid transfer domain containing 8	Cytoplasm	other
5.204	15.574	1.581	0.0002	0.00346	ENSBTAG00000010057	GZMB	granzyme B	Cytoplasm	peptidase
1.213	3.65	1.59	5e-05	0.00116	ENSBTAG00000014560	HLX	H2.0 like homeobox	Nucleus	transcription regulator
0.46	1.387	1.591	0.0009	0.0106	ENSBTAG00000005951	HIC2	HIC ZBTB transcriptional repressor 2	Nucleus	other
0.194	0.584	1.592	0.0063	0.0421	ENSBTAG00000009358	MTSS1L	MTSS1L, I-BAR domain containing	Plasma Membrane	other
0.545	1.642	1.592	0.00075	0.00928	ENSBTAG00000005572	ZNF205	zinc finger protein 205	Nucleus	other
1.832	5.546	1.598	0.00015	0.00277	ENSBTAG00000030521	IER5L	immediate early response 5 like	Other	other
0.972	2.947	1.599	5e-05	0.00116	ENSBTAG00000038235	NOD1	nucleotide binding oligomerization domain containing 1	Cytoplasm	other
16.951	51.359	1.599	5e-05	0.00116	ENSBTAG00000016163	OSM	oncostatin M	Extracellular Space	cytokine
0.278	0.842	1.599	0.0045	0.0335	ENSBTAG00000022360	SOX5	SRY-box 5	Nucleus	transcription regulator
0.963	2.936	1.608	5e-05	0.00116	ENSBTAG00000018137	A2M	alpha-2-macroglobulin	Extracellular Space	transporter
0.604	1.846	1.611	5e-05	0.00116	ENSBTAG00000016124	PACSIN1	protein kinase C and casein kinase substrate in neurons 1	Cytoplasm	kinase
0.681	2.086	1.615	0.00275	0.0236	ENSBTAG00000011241	HPDL	4-hydroxyphenylpyruvate dioxygenase like	Other	other
0.556	1.708	1.62	0.00295	0.0249	ENSBTAG00000001242	ADRB1	adrenoceptor beta 1	Plasma Membrane	G-protein coupled receptor	articaine/epinephrine, bupivacaine/epinephrine, carteolol, dipivefrin, epinephrine/prilocaine, epinephrine/lidocaine, KUL 7211, celiprolol, myogane, practolol, nebivolol, bopindolol, latanoprost/timolol, epinephrine/methotrexate, nebivolol/valsartan, bisoprolol/hydrochlorothiazide, amiodarone, carvedilol, ephedrine, guanethidine, levalbuterol, propranolol, betaxolol, pindolol, esmolol, atenolol, …
94.28	289.838	1.62	0.0004	0.00575	ENSBTAG00000020676	MMP9	matrix metallopeptidase 9	Extracellular Space	peptidase	MMP2 MMP9 inhibitor, GS-5745, rebimastat, marimastat, prinomastat, glucosamine
0.331	1.019	1.623	0.00105	0.0118	ENSBTAG00000023064	CCDC187	coiled-coil domain containing 187	Other	other
6.686	20.612	1.624	5e-05	0.00116	ENSBTAG00000000462	CCDC102A	coiled-coil domain containing 102A	Other	other
42.63	131.705	1.627	5e-05	0.00116	ENSBTAG00000002939	FURIN	furin, paired basic amino acid cleaving enzyme	Cytoplasm	peptidase	hexa-D-arginine, furin inhibitor, nona-D-arginine amide
3.406	10.547	1.631	5e-05	0.00116	ENSBTAG00000025401	DOK3	docking protein 3	Cytoplasm	other
8.75	27.112	1.632	5e-05	0.00116	ENSBTAG00000039702	FCRL3	Fc receptor like 3	Plasma Membrane	other
0.948	2.951	1.638	0.00045	0.0063	ENSBTAG00000013336	EYA2	EYA transcriptional coactivator and phosphatase 2	Nucleus	phosphatase
0.21	0.653	1.641	0.0046	0.0339	ENSBTAG00000018725	FBLIM1	filamin binding LIM protein 1	Plasma Membrane	other
25.685	80.223	1.643	5e-05	0.00116	ENSBTAG00000007334	NFKBID	NFKB inhibitor delta	Nucleus	transcription regulator
2.017	6.306	1.645	5e-05	0.00116	ENSBTAG00000001567	LRRK1	leucine rich repeat kinase 1	Cytoplasm	kinase
16.321	51.195	1.649	5e-05	0.00116	ENSBTAG00000014172	FGD2	FYVE, RhoGEF and PH domain containing 2	Cytoplasm	other
98.035	307.721	1.65	5e-05	0.00116	ENSBTAG00000021326	CCL20	C-C motif chemokine ligand 20	Extracellular Space	cytokine
1.024	3.218	1.652	0.0024	0.0217	ENSBTAG00000004215	RARRES2	retinoic acid receptor responder 2	Plasma Membrane	transmembrane receptor
0.652	2.053	1.654	0.0005	0.00685	ENSBTAG00000011795	TXNRD3	thioredoxin reductase 3	Cytoplasm	enzyme
1.139	3.628	1.671	0.00275	0.0236	ENSBTAG00000013406	CSRP2	cysteine and glycine rich protein 2	Nucleus	other
1.17	3.729	1.672	0.0001	0.00203	ENSBTAG00000003514	HSF4	heat shock transcription factor 4	Nucleus	transcription regulator
1.201	3.837	1.676	5e-05	0.00116	ENSBTAG00000033669	IL17RC	interleukin 17 receptor C	Plasma Membrane	transmembrane receptor
1.255	4.026	1.681	0.00015	0.00277	ENSBTAG00000010927	CBFA2T3	CBFA2/RUNX1 translocation partner 3	Nucleus	transcription regulator
2.047	6.563	1.681	5e-05	0.00116	ENSBTAG00000003711	EPAS1	endothelial PAS domain protein 1	Nucleus	transcription regulator
0.269	0.864	1.682	0.0023	0.0211	ENSBTAG00000007071	RAI14	retinoic acid induced 14	Nucleus	transcription regulator
3.133	10.111	1.69	5e-05	0.00116	ENSBTAG00000032808	FASLG	Fas ligand	Extracellular Space	cytokine	APG101
1.754	5.673	1.694	0.00025	0.00406	ENSBTAG00000011467	BATF2	basic leucine zipper ATF-like transcription factor 2	Other	other
1.088	3.524	1.696	5e-05	0.00116	ENSBTAG00000008040	SPG20	spastic paraplegia 20 (Troyer syndrome)	Cytoplasm	other
0.873	2.848	1.705	0.00065	0.00835	ENSBTAG00000015750	AMN	amnion associated transmembrane protein	Plasma Membrane	other
0.912	3.006	1.721	0.0003	0.00459	ENSBTAG00000013054	MFSD2A	major facilitator superfamily domain containing 2A	Plasma Membrane	transporter
1.007	3.325	1.723	0.0007	0.00883	ENSBTAG00000016204	C1RL	complement C1r subcomponent like	Extracellular Space	peptidase
0.194	0.642	1.724	0.0046	0.0339	ENSBTAG00000010158	NOS1AP	nitric oxide synthase 1 adaptor protein	Cytoplasm	other
1.906	6.344	1.735	5e-05	0.00116	ENSBTAG00000017405	RORC	RAR related orphan receptor C	Nucleus	ligand-dependent nuclear receptor
0.725	2.43	1.744	0.00035	0.00518	ENSBTAG00000032152	TMPRSS6	transmembrane protease, serine 6	Plasma Membrane	peptidase
2.342	7.902	1.754	0.00255	0.0226	ENSBTAG00000045907	TNFSF13B	tumor necrosis factor superfamily member 13b	Extracellular Space	cytokine	belimumab
41.719	141.193	1.759	5e-05	0.00116	ENSBTAG00000015953	IL13	interleukin 13	Extracellular Space	cytokine	tralokinumab
1.517	5.164	1.767	0.0001	0.00203	ENSBTAG00000039513	LOC102549059	N-acetyllactosaminide beta-1,6-N-acetylglucosaminyl-transferase-like	Other	other
3.372	11.58	1.78	5e-05	0.00116	ENSBTAG00000007783	MYBL2	MYB proto-oncogene like 2	Nucleus	transcription regulator
1.037	3.571	1.784	0.00035	0.00518	ENSBTAG00000002669	RASSF4	Ras association domain family member 4	Other	other
6.648	22.956	1.788	5e-05	0.00116	ENSBTAG00000021879	VCL	vinculin	Plasma Membrane	enzyme
0.419	1.45	1.792	5e-05	0.00116	ENSBTAG00000009655	TNS3	tensin 3	Plasma Membrane	phosphatase
4.927	17.072	1.793	5e-05	0.00116	ENSBTAG00000027407	TNFRSF6B	TNF receptor superfamily member 6b	Plasma Membrane	transmembrane receptor
7.916	27.446	1.794	0.0002	0.00346	ENSBTAG00000032451	HIST1H2BH	histone cluster 1 H2B family member h	Nucleus	other
2.071	7.198	1.797	5e-05	0.00116	ENSBTAG00000002224	UHRF1	ubiquitin like with PHD and ring finger domains 1	Nucleus	transcription regulator
0.289	1.01	1.804	0.00205	0.0194	ENSBTAG00000047062	LRP3	LDL receptor related protein 3	Plasma Membrane	transmembrane receptor
63.758	225.37	1.822	5e-05	0.00116	ENSBTAG00000004386	SOCS1	suppressor of cytokine signaling 1	Cytoplasm	other
0.702	2.486	1.823	0.0005	0.00685	ENSBTAG00000000671	PARP3	poly(ADP-ribose) polymerase family member 3	Nucleus	enzyme	rucaparib, olaparib
1.733	6.199	1.839	5e-05	0.00116	ENSBTAG00000008852	SIGLEC10	sialic acid binding Ig like lectin 10	Plasma Membrane	other
1.999	7.16	1.841	5e-05	0.00116	ENSBTAG00000007109	ASB2	ankyrin repeat and SOCS box containing 2	Nucleus	transcription regulator
0.359	1.286	1.841	0.00525	0.0371	ENSBTAG00000040432	CLDN3	claudin 3	Plasma Membrane	transmembrane receptor
0.344	1.254	1.866	0.001	0.0114	ENSBTAG00000006948	GARNL3	GTPase activating Rap/RanGAP domain like 3	Other	other
1.308	4.786	1.871	5e-05	0.00116	ENSBTAG00000031287	TMEM158	transmembrane protein 158 (gene/pseudogene)	Plasma Membrane	other
0.178	0.658	1.888	0.0036	0.0285	ENSBTAG00000014506	ZNF503	zinc finger protein 503	Nucleus	other
8.395	31.668	1.915	5e-05	0.00116	ENSBTAG00000023611	ZBTB32	zinc finger and BTB domain containing 32	Nucleus	transcription regulator
0.343	1.298	1.921	0.0026	0.023	ENSBTAG00000022449	SCD5	stearoyl-CoA desaturase 5	Cytoplasm	enzyme
0.592	2.249	1.925	0.00015	0.00277	ENSBTAG00000001325	UPB1	beta-ureidopropionase 1	Cytoplasm	enzyme
0.373	1.428	1.935	0.00105	0.0118	ENSBTAG00000040490	CCDC3	coiled-coil domain containing 3	Cytoplasm	other
1.264	4.84	1.937	5e-05	0.00116	ENSBTAG00000039937	TNFRSF8	TNF receptor superfamily member 8	Plasma Membrane	transmembrane receptor	HeFi-1 monoclonal antibody, brentuximab vedotin, brentuximab vedotin/rituximab
5.196	19.906	1.938	5e-05	0.00116	ENSBTAG00000035998	CKB	creatine kinase B	Cytoplasm	kinase
12.792	49.511	1.953	5e-05	0.00116	ENSBTAG00000007927	SLAMF1	signaling lymphocytic activation molecule family member 1	Plasma Membrane	transmembrane receptor
5.869	22.838	1.96	0.00035	0.00518	ENSBTAG00000024186	HIST1H3C	histone cluster 1 H3 family member c	Nucleus	other
0.229	0.891	1.96	0.00215	0.0201	ENSBTAG00000001112	SMOX	spermine oxidase	Cytoplasm	enzyme
1.006	3.92	1.962	0.00025	0.00406	ENSBTAG00000001333	PPARG	peroxisome proliferator activated receptor gamma	Nucleus	ligand-dependent nuclear receptor	icosapent, amlodipine/telmisartan, inolitazone, aleglitazar, aspirin/dipyridamole/telmisartan, clopidogrel/telmisartan, glimepiride/rosiglitazone, nicotinic acid/pioglitazone, alogliptin/pioglitazone, glimepiride/pioglitazone, GED-0507-34-levo, rosiglitazone, farglitazar, sulfasalazine, pioglitazone, telmisartan, tesaglitazar, troglitazone, hydrochlorothiazide/telmisartan, balsalazide, mesalamine…
0.741	2.891	1.963	0.0005	0.00685	ENSBTAG00000014585	PTGIR	prostaglandin I2 (prostacyclin) receptor (IP)	Plasma Membrane	G-protein coupled receptor	treprostinil, epoprostenol, selexipag, iloprost
0.888	3.471	1.966	5e-05	0.00116	ENSBTAG00000015361	CNTFR	ciliary neurotrophic factor receptor	Plasma Membrane	transmembrane receptor
1.258	4.913	1.966	0.00065	0.00835	ENSBTAG00000040088	SLC9B2	solute carrier family 9 member B2	Plasma Membrane	transporter
0.466	1.822	1.968	0.0005	0.00685	ENSBTAG00000018142	DTL	denticleless E3 ubiquitin protein ligase homolog	Nucleus	other
2.159	8.457	1.97	5e-05	0.00116	ENSBTAG00000003994	IGFBP3	insulin like growth factor binding protein 3	Extracellular Space	other
0.995	3.901	1.971	5e-05	0.00116	ENSBTAG00000007253	TSPAN33	tetraspanin 33	Plasma Membrane	other
0.66	2.625	1.993	0.0019	0.0183	ENSBTAG00000006194	FOSL1	FOS like 1, AP-1 transcription factor subunit	Nucleus	transcription regulator
2.3	9.19	1.998	0.0022	0.0205	ENSBTAG00000031758	HIST1H2AM	histone cluster 1 H2A family member m	Nucleus	other
4.887	19.743	2.014	5e-05	0.00116	ENSBTAG00000014228	TFEC	transcription factor EC	Nucleus	transcription regulator
2.13	8.629	2.018	5e-05	0.00116	ENSBTAG00000012126	PNPLA7	patatin like phospholipase domain containing 7	Cytoplasm	enzyme
0.622	2.525	2.02	0.0001	0.00203	ENSBTAG00000009586	CDC25A	cell division cycle 25A	Nucleus	phosphatase
2.874	11.856	2.044	5e-05	0.00116	ENSBTAG00000002163	PTGER2	prostaglandin E receptor 2	Plasma Membrane	G-protein coupled receptor	misoprostol, prostaglandin E2, prostaglandin E1, CP 533536, diclofenac/misoprostol
0.777	3.215	2.05	5e-05	0.00116	ENSBTAG00000003971	E2F1	E2F transcription factor 1	Nucleus	transcription regulator
2.709	11.244	2.053	5e-05	0.00116	ENSBTAG00000025898	TBC1D8	TBC1 domain family member 8	Plasma Membrane	other
2.368	9.925	2.068	5e-05	0.00116	ENSBTAG00000016388	SLCO4A1	solute carrier organic anion transporter family member 4A1	Plasma Membrane	transporter
4.927	20.685	2.07	5e-05	0.00116	ENSBTAG00000016414	VDR	vitamin D (1,25- dihydroxyvitamin D3) receptor	Nucleus	transcription regulator	calcipotriene, ergocalciferol, ILX-23-7553, alendronate/cholecalciferol, 2-(3-hydroxypropoxy)calcitriol, betamethasone dipropionate/calcipotriene, alfacalcidol, calcium carbonate/cholecalciferol, paricalcitol, doxercalciferol, cholecalciferol, calcitriol, calcifediol
2.614	11.117	2.088	5e-05	0.00116	ENSBTAG00000046010	BHLHA15	basic helix-loop-helix family member a15	Nucleus	transcription regulator
14.699	63.668	2.115	5e-05	0.00116	ENSBTAG00000007424	LIF	leukemia inhibitory factor	Extracellular Space	cytokine
4.723	21.046	2.156	0.00025	0.00406	ENSBTAG00000015957	IL4	interleukin 4	Extracellular Space	cytokine
1.716	7.674	2.161	5e-05	0.00116	ENSBTAG00000004741	IL12B	interleukin 12B	Extracellular Space	cytokine	ustekinumab, methotrexate/ustekinumab
39.126	175.478	2.165	5e-05	0.00116	ENSBTAG00000038639	CXCL9	C-X-C motif chemokine ligand 9	Extracellular Space	cytokine
0.5	2.347	2.232	0.00115	0.0126	ENSBTAG00000006357	CRIP3	cysteine rich protein 3	Cytoplasm	other
5.964	28.064	2.234	5e-05	0.00116	ENSBTAG00000024177	HIST1H2BC	histone cluster 1 H2B family member c	Nucleus	other
0.589	2.791	2.245	5e-05	0.00116	ENSBTAG00000001173	PLXNA2	plexin A2	Plasma Membrane	transmembrane receptor
0.171	0.812	2.248	0.0075	0.0471	ENSBTAG00000016982	MCOLN3	mucolipin 3	Plasma Membrane	ion channel
1.495	7.167	2.261	0.00035	0.00518	ENSBTAG00000021048	ADM	adrenomedullin	Extracellular Space	other
0.118	0.573	2.282	5e-05	0.00116	ENSBTAG00000008279	FRMD4A	FERM domain containing 4A	Plasma Membrane	other
0.411	2.011	2.29	0.00015	0.00277	ENSBTAG00000025803	C15orf59	chromosome 15 open reading frame 59	Other	other
7.523	37.982	2.336	5e-05	0.00116	ENSBTAG00000024176	HIST1H2AA	histone cluster 1 H2A family member a	Nucleus	other
28.25	144.725	2.357	5e-05	0.00116	ENSBTAG00000031889	HIST1H2BL	histone cluster 1 H2B family member l	Nucleus	other
0.781	4.07	2.381	5e-05	0.00116	ENSBTAG00000000684	ARHGEF10L	Rho guanine nucleotide exchange factor 10 like	Cytoplasm	enzyme
10.911	56.889	2.382	5e-05	0.00116	ENSBTAG00000011446	SEMA7A	semaphorin 7A (John Milton Hagen blood group)	Plasma Membrane	transmembrane receptor
0.13	0.688	2.4	0.00705	0.0456	ENSBTAG00000020814	C2CD4B	C2 calcium dependent domain containing 4B	Plasma Membrane	other
67.699	359.233	2.408	5e-05	0.00116	ENSBTAG00000025471	TNF	tumor necrosis factor	Extracellular Space	cytokine	adalimumab, etanercept, infliximab, certolizumab, golimumab, infliximab/methotrexate, dexamethasone/thalidomide, dexamethasone/pomalidomide, cyclophosphamide/dexamethasone/thalidomide, golimumab/methotrexate, bortezomib/dexamethasone/thalidomide, rituximab/thalidomide, bortezomib/thalidomide, prednisone/thalidomide, adalimumab/methotrexate, etanercept/methotrexate, pomalidomide, thalidomide
0.199	1.129	2.506	0.0017	0.0169	ENSBTAG00000020704	RAMP3	receptor activity modifying protein 3	Plasma Membrane	transporter	pramlintide
0.25	1.431	2.515	0.00235	0.0214	ENSBTAG00000023365	CTU2	cytosolic thiouridylase subunit 2	Cytoplasm	other
5.953	34.328	2.528	5e-05	0.00116	ENSBTAG00000031888	HIST1H2AJ	histone cluster 1 H2A family member j	Nucleus	other
7.565	43.94	2.538	5e-05	0.00116	ENSBTAG00000017843	CD40LG	CD40 ligand	Extracellular Space	cytokine
4.081	25.062	2.618	5e-05	0.00116	ENSBTAG00000000964	FCRL5	Fc receptor like 5	Plasma Membrane	other
0.139	0.865	2.64	0.0016	0.0162	ENSBTAG00000019920	BICDL2	BICD family like cargo adaptor 2	Other	other
1.602	10.245	2.677	5e-05	0.00116	ENSBTAG00000017514	CCND1	cyclin D1	Nucleus	transcription regulator	arsenic trioxide/tretinoin, arsenic trioxide/daunorubicin/tretinoin, arsenic trioxide/gemtuzumab ozogamicin/tretinoin, arsenic trioxide/idarubicin/tretinoin, arsenic trioxide
0.299	1.95	2.703	0.0003	0.00459	ENSBTAG00000021639	ARC	activity regulated cytoskeleton associated protein	Cytoplasm	other
0.288	1.941	2.755	5e-05	0.00116	ENSBTAG00000012518	PCDH1	protocadherin 1	Plasma Membrane	other
0.276	1.891	2.775	0.00135	0.0142	ENSBTAG00000007650	SLC38A11	solute carrier family 38 member 11	Other	transporter
4.655	32.518	2.804	5e-05	0.00116	ENSBTAG00000024188	HIST1H2BI	histone cluster 1 H2B family member i	Nucleus	other
33.217	241.872	2.864	5e-05	0.00116	ENSBTAG00000000016	LTA	lymphotoxin alpha	Extracellular Space	cytokine	etanercept, etanercept/methotrexate
0.26	1.994	2.94	0.00055	0.00736	ENSBTAG00000016169	ID1	inhibitor of DNA binding 1, HLH protein	Nucleus	transcription regulator
38.428	303.066	2.979	5e-05	0.00116	ENSBTAG00000001570	CSF2	colony stimulating factor 2	Extracellular Space	cytokine
0.299	2.455	3.037	5e-05	0.00116	ENSBTAG00000009086	LOXL1	lysyl oxidase like 1	Extracellular Space	enzyme
0.078	0.645	3.04	0.0003	0.00459	ENSBTAG00000012297	FAM65C	family with sequence similarity 65 member C	Other	other
0.983	8.25	3.069	5e-05	0.00116	ENSBTAG00000031553	MFSD7	major facilitator superfamily domain containing 7	Other	other
0.079	0.761	3.262	0.0034	0.0277	ENSBTAG00000001303	HSPB8	heat shock protein family B (small) member 8	Cytoplasm	kinase
0.067	0.687	3.352	0.0018	0.0176	ENSBTAG00000040596	LINGO4	leucine rich repeat and Ig domain containing 4	Other	other
0.58	6.267	3.434	5e-05	0.00116	ENSBTAG00000010361	DLL4	delta like canonical Notch ligand 4	Extracellular Space	other	OMP-21M18, REGN421
0.106	1.193	3.492	5e-05	0.00116	ENSBTAG00000002804	PDGFRB	platelet derived growth factor receptor beta	Plasma Membrane	kinase	dasatinib, sunitinib, pazopanib, axitinib, tivozanib, telatinib, tandutinib, nintedanib, regorafenib, JI 101, bortezomib/sorafenib, lapatinib/pazopanib, dexamethasone/lenalidomide/sorafenib, bevacizumab/sorafenib, imatinib/sirolimus, cytarabine/idarubicin/sorafenib, 5-azacytidine/sorafenib, decitabine/sorafenib, everolimus/sorafenib, docetaxel/nintedanib, imatinib, sorafenib, orantinib, becaplerm…
51.791	1121.06	4.436	5e-05	0.00116	ENSBTAG00000012529	IFNG	interferon gamma	Extracellular Space	cytokine
0.097	4.059	5.39	0.00045	0.0063	ENSBTAG00000013178	ALAS2	5'-aminolevulinate synthase 2	Cytoplasm	enzyme
0.11	85.58	9.599	0.0038	0.0296	ENSBTAG00000021077	HLA-DQB1	major histocompatibility complex, class II, DQ beta 1	Plasma Membrane	other

## Sheet: PPD-PCR-N vs HC
DEGs between bTB PCR-N and HC cattle (PPD-B stimulated)
HC	PCR-N	Expr Log Ratio	Expr p-value	Expr False Discovery Rate (q-value)	ID	Symbol	Entrez Gene Name	Location	Type(s)	Drug(s)
6.184	1.379	-2.165	5e-05	0.0039	ENSBTAG00000025942	HPGD	hydroxyprostaglandin dehydrogenase 15-(NAD)	Cytoplasm	enzyme
328.775	95.706	-1.78	5e-05	0.0039	ENSBTAG00000016835	IL17F	interleukin 17F	Extracellular Space	cytokine
537.637	193.74	-1.473	5e-05	0.0039	ENSBTAG00000002150	IL17A	interleukin 17A	Extracellular Space	cytokine	secukinumab, ixekizumab
82.058	34.741	-1.24	5e-05	0.0039	ENSBTAG00000013557	ERAP1	endoplasmic reticulum aminopeptidase 1	Extracellular Space	peptidase
39.267	16.661	-1.237	0.00015	0.00994	ENSBTAG00000025161	AGPAT2	1-acylglycerol-3-phosphate O-acyltransferase 2	Cytoplasm	enzyme
1630.99	716.612	-1.186	0.00065	0.0312	ENSBTAG00000038368	SNRPG	small nuclear ribonucleoprotein polypeptide G	Nucleus	other
11.219	5.168	-1.118	0.00035	0.019	ENSBTAG00000003668	CXorf57	chromosome X open reading frame 57	Other	other
14.072	6.508	-1.113	0.0011	0.047	ENSBTAG00000009151	PYGO1	pygopus family PHD finger 1	Nucleus	other
14.17	6.958	-1.026	0.00015	0.00994	ENSBTAG00000009646	ALDH7A1	aldehyde dehydrogenase 7 family member A1	Cytoplasm	enzyme
212.578	104.53	-1.024	0.001	0.0439	ENSBTAG00000015407	IL22	interleukin 22	Extracellular Space	cytokine
102.572	54.194	-0.92	0.0004	0.0212	ENSBTAG00000019581	PLEKHF2	pleckstrin homology and FYVE domain containing 2	Cytoplasm	other
75.637	42.934	-0.817	0.001	0.0439	ENSBTAG00000012120	TIPARP	TCDD inducible poly(ADP-ribose) polymerase	Nucleus	enzyme
18.987	34.587	0.865	0.0008	0.0374	ENSBTAG00000015889	CLCN7	chloride voltage-gated channel 7	Plasma Membrane	ion channel
10.347	20.397	0.979	0.0005	0.0248	ENSBTAG00000002321	AMT	aminomethyltransferase	Cytoplasm	enzyme
4.197	8.324	0.988	0.0009	0.0406	ENSBTAG00000008182	FOSB	FosB proto-oncogene, AP-1 transcription factor subunit	Nucleus	transcription regulator
28.271	57.045	1.013	0.0009	0.0406	ENSBTAG00000010303	ICAM1	intercellular adhesion molecule 1	Plasma Membrane	transmembrane receptor
49.476	99.912	1.014	0.00085	0.0395	ENSBTAG00000038128	HLA-DQA2	major histocompatibility complex, class II, DQ alpha 2	Plasma Membrane	transmembrane receptor
20.426	41.355	1.018	0.00065	0.0312	ENSBTAG00000019150	PLD3	phospholipase D family member 3	Cytoplasm	enzyme
7.36	15.064	1.033	0.00075	0.0353	ENSBTAG00000024387	PNPLA8	patatin like phospholipase domain containing 8	Cytoplasm	enzyme
4.48	9.203	1.039	0.00075	0.0353	ENSBTAG00000006998	RASGRP4	RAS guanyl releasing protein 4	Cytoplasm	other
5.25	10.976	1.064	0.00025	0.0148	ENSBTAG00000011103	SLC8B1	solute carrier family 8 member B1	Plasma Membrane	transporter
37.584	79.196	1.075	0.0002	0.0126	ENSBTAG00000038337	MZB1	marginal zone B and B1 cell specific protein	Extracellular Space	other
19.799	41.766	1.077	0.0002	0.0126	ENSBTAG00000018000	CLN3	CLN3, battenin	Cytoplasm	other
2.507	5.325	1.087	0.0005	0.0248	ENSBTAG00000001551	PLEKHG3	pleckstrin homology and RhoGEF domain containing G3	Other	other
2.153	4.636	1.107	0.00065	0.0312	ENSBTAG00000021778	SELENON	selenoprotein N	Cytoplasm	other
5.886	12.792	1.12	0.0005	0.0248	ENSBTAG00000000918	ERMARD	ER membrane associated RNA degradation	Other	other
16.544	35.977	1.121	0.0009	0.0406	ENSBTAG00000017804	BNIP3	BCL2 interacting protein 3	Cytoplasm	other
22.905	49.806	1.121	0.00025	0.0148	ENSBTAG00000013577	SLC1A5	solute carrier family 1 member 5	Plasma Membrane	transporter
6.062	13.235	1.126	0.00035	0.019	ENSBTAG00000021435	MAFF	MAF bZIP transcription factor F	Nucleus	transcription regulator
30.386	66.423	1.128	0.0003	0.017	ENSBTAG00000004118	ALAS1	5'-aminolevulinate synthase 1	Cytoplasm	enzyme
42.72	93.892	1.136	0.00045	0.0233	ENSBTAG00000004553	TPM4	tropomyosin 4	Cytoplasm	other
65.382	144.012	1.139	0.00105	0.0457	ENSBTAG00000011358	IER3	immediate early response 3	Cytoplasm	other
8.844	19.489	1.14	0.00025	0.0148	ENSBTAG00000008545	ATF3	activating transcription factor 3	Nucleus	transcription regulator
8.371	18.672	1.157	0.00045	0.0233	ENSBTAG00000009064	CSF2RB	colony stimulating factor 2 receptor beta common subunit	Plasma Membrane	transmembrane receptor	sargramostim, EPO/sargramostim, rituximab/sargramostim
13.614	30.394	1.159	5e-05	0.0039	ENSBTAG00000009554	EHBP1L1	EH domain binding protein 1 like 1	Other	other
10.863	24.601	1.179	0.00015	0.00994	ENSBTAG00000002764	IGFLR1	IGF like family receptor 1	Plasma Membrane	other
7.703	17.463	1.181	0.00015	0.00994	ENSBTAG00000004322	FOS	Fos proto-oncogene, AP-1 transcription factor subunit	Nucleus	transcription regulator
9.743	22.205	1.188	0.00115	0.0487	ENSBTAG00000013205	IL1RAP	interleukin 1 receptor accessory protein	Plasma Membrane	transmembrane receptor
9.969	23.204	1.219	0.00025	0.0148	ENSBTAG00000019123	MEFV	MEFV, pyrin innate immunity regulator	Nucleus	other
86.036	200.774	1.223	0.0003	0.017	ENSBTAG00000011982	BATF3	basic leucine zipper ATF-like transcription factor 3	Nucleus	transcription regulator
3.039	7.149	1.234	0.0011	0.047	ENSBTAG00000013093	ALDH3B1	aldehyde dehydrogenase 3 family member B1	Cytoplasm	enzyme
1.515	3.563	1.234	0.00035	0.019	ENSBTAG00000006989	SEMA4F	ssemaphorin 4F	Plasma Membrane	other
2.074	4.885	1.236	0.00035	0.019	ENSBTAG00000012126	PNPLA7	patatin like phospholipase domain containing 7	Cytoplasm	enzyme
11.362	27.011	1.249	5e-05	0.0039	ENSBTAG00000002624	PSTPIP2	proline-serine-threonine phosphatase interacting protein 2	Cytoplasm	other
0.705	1.678	1.251	0.0011	0.047	ENSBTAG00000008567	DLEC1	deleted in lung and esophageal cancer 1	Cytoplasm	other
53.404	127.618	1.257	0.001	0.0439	ENSBTAG00000010349	IL1A	interleukin 1 alpha	Extracellular Space	cytokine
5.025	12.1	1.268	0.0011	0.047	ENSBTAG00000007111	STEAP3	STEAP3 metalloreductase	Cytoplasm	transporter
42.125	101.978	1.276	0.0002	0.0126	ENSBTAG00000000292	TCIRG1	T-cell immune regulator 1, ATPase H+ transporting V0 subunit a3	Plasma Membrane	enzyme
32.329	78.626	1.282	5e-05	0.0039	ENSBTAG00000000016	LTA	lymphotoxin alpha	Extracellular Space	cytokine	etanercept, etanercept/methotrexate
3.171	7.736	1.287	0.00025	0.0148	ENSBTAG00000002941	FES	FES proto-oncogene, tyrosine kinase	Cytoplasm	kinase
4.294	10.526	1.294	0.0003	0.017	ENSBTAG00000019708	ACSL6	acyl-CoA synthetase long-chain family member 6	Cytoplasm	enzyme
9.421	23.218	1.301	0.0002	0.0126	ENSBTAG00000020345	CNN3	calponin 3	Cytoplasm	other
50.472	125.154	1.31	5e-05	0.0039	ENSBTAG00000012529	IFNG	interferon gamma	Extracellular Space	cytokine
4.757	11.825	1.314	0.0005	0.0248	ENSBTAG00000014228	TFEC	transcription factor EC	Nucleus	transcription regulator
126.113	323.8	1.36	0.0003	0.017	ENSBTAG00000010992	CTSH	cathepsin H	Cytoplasm	peptidase
25.674	66.869	1.381	5e-05	0.0039	ENSBTAG00000000786	NQO2	N-ribosyldihydronicotinamide:quinone reductase 2	Cytoplasm	enzyme	caricotamide
26.246	69.454	1.404	0.0002	0.0126	ENSBTAG00000015127	SDC4	syndecan 4	Plasma Membrane	other
14.775	39.114	1.404	0.0001	0.0071	ENSBTAG00000008008	TLR2	toll like receptor 2	Plasma Membrane	transmembrane receptor	OM 174 lipid
7.128	18.994	1.414	5e-05	0.0039	ENSBTAG00000017287	DRAM1	DNA damage regulated autophagy modulator 1	Cytoplasm	other
6.608	17.77	1.427	0.00015	0.00994	ENSBTAG00000005650	SKAP2	src kinase associated phosphoprotein 2	Cytoplasm	other
11.735	31.673	1.432	0.00055	0.0272	ENSBTAG00000021647	FCAR	Fc fragment of IgA receptor	Plasma Membrane	other
27.652	75.155	1.442	5e-05	0.0039	ENSBTAG00000047958	DPP7	dipeptidyl peptidase 7	Cytoplasm	peptidase
4.931	13.4	1.442	0.0003	0.017	ENSBTAG00000027051	PTAFR	platelet activating factor receptor	Plasma Membrane	G-protein coupled receptor	lexipafant
2.122	5.796	1.45	0.0003	0.017	ENSBTAG00000031476	DLL1	delta like canonical Notch ligand 1	Plasma Membrane	enzyme
2.209	6.055	1.454	0.00075	0.0353	ENSBTAG00000032089	CDC42EP2	CDC42 effector protein 2	Plasma Membrane	other
148.363	407.876	1.459	0.0005	0.0248	ENSBTAG00000011931	CD63	CD63 molecule	Plasma Membrane	other
17.776	48.969	1.462	5e-05	0.0039	ENSBTAG00000003806	ECM1	extracellular matrix protein 1	Extracellular Space	transporter
9.11	25.168	1.466	5e-05	0.0039	ENSBTAG00000009214	ETS2	ETS proto-oncogene 2, transcription factor	Nucleus	transcription regulator
1.938	5.363	1.469	0.0009	0.0406	ENSBTAG00000002356	RBM47	RNA binding motif protein 47	Nucleus	other
3.247	8.996	1.47	0.0001	0.0071	ENSBTAG00000008124	GK	glycerol kinase	Cytoplasm	kinase
36.237	101.29	1.483	5e-05	0.0039	ENSBTAG00000011961	PF4	platelet factor 4	Extracellular Space	cytokine
4.332	12.176	1.491	5e-05	0.0039	ENSBTAG00000012387	PAM	peptidylglycine alpha-amidating monooxygenase	Plasma Membrane	enzyme
5.184	14.59	1.493	5e-05	0.0039	ENSBTAG00000002770	TCN2	transcobalamin 2	Extracellular Space	transporter
1.181	3.351	1.504	0.00035	0.019	ENSBTAG00000014560	HLX	H2.0 like homeobox	Nucleus	transcription regulator
29.011	83.725	1.529	5e-05	0.0039	ENSBTAG00000011204	NINJ1	ninjurin 1	Plasma Membrane	other
1.139	3.353	1.557	0.0002	0.0126	ENSBTAG00000003514	HSF4	heat shock transcription factor 4	Nucleus	transcription regulator
2.054	6.042	1.557	0.0005	0.0248	ENSBTAG00000002455	KLHL8	kelch like family member 8	Nucleus	other
57.054	169.379	1.57	5e-05	0.0039	ENSBTAG00000036078	EMP1	epithelial membrane protein 1	Plasma Membrane	other
6.35	18.884	1.572	0.00015	0.00994	ENSBTAG00000031962	RAB20	RAB20, member RAS oncogene family	Cytoplasm	enzyme
2.253	6.787	1.591	0.0002	0.0126	ENSBTAG00000032996	P4HA1	prolyl 4-hydroxylase subunit alpha 1	Cytoplasm	enzyme
65.513	197.986	1.596	5e-05	0.0039	ENSBTAG00000005043	TIMP1	TIMP metallopeptidase inhibitor 1	Extracellular Space	cytokine
6.736	20.696	1.619	0.00115	0.0487	ENSBTAG00000040161	TM4SF19	transmembrane 4 L six family member 19	Other	other
19.027	58.789	1.628	0.0001	0.0071	ENSBTAG00000007213	SIRPA	signal regulatory protein alpha	Plasma Membrane	phosphatase
2.386	7.425	1.638	0.0001	0.0071	ENSBTAG00000019348	LILRB5	leukocyte immunoglobulin like receptor B5	Plasma Membrane	transmembrane receptor
15.162	47.484	1.647	5e-05	0.0039	ENSBTAG00000023832	ADAM8	ADAM metallopeptidase domain 8	Plasma Membrane	peptidase
1.759	5.564	1.661	0.0001	0.0071	ENSBTAG00000000917	BMP1	bone morphogenetic protein 1	Extracellular Space	peptidase
128.929	408.006	1.662	0.00095	0.0424	ENSBTAG00000018784	CTSZ	cathepsin Z	Cytoplasm	peptidase
2.651	8.418	1.667	5e-05	0.0039	ENSBTAG00000014903	ABCA3	ATP binding cassette subfamily A member 3	Plasma Membrane	transporter
18.452	58.6	1.667	5e-05	0.0039	ENSBTAG00000013863	DUSP1	dual specificity phosphatase 1	Nucleus	phosphatase
19.359	61.821	1.675	0.0001	0.0071	ENSBTAG00000019428	CCR1	C-C motif chemokine receptor 1	Plasma Membrane	G-protein coupled receptor
13.378	42.718	1.675	5e-05	0.0039	ENSBTAG00000021766	HBEGF	heparin binding EGF like growth factor	Extracellular Space	growth factor
15.346	49.064	1.677	5e-05	0.0039	ENSBTAG00000004587	DUSP6	dual specificity phosphatase 6	Cytoplasm	phosphatase
4.044	12.932	1.677	0.0001	0.0071	ENSBTAG00000033727	RBPMS	RNA binding protein with multiple splicing	Cytoplasm	transcription regulator
48.761	156.15	1.679	5e-05	0.0039	ENSBTAG00000018186	PDXK	pyridoxal kinase	Cytoplasm	kinase
6.647	21.342	1.683	0.0001	0.0071	ENSBTAG00000044082	MARCH1	membrane associated ring-CH-type finger 1	Cytoplasm	enzyme
10.008	32.609	1.704	5e-05	0.0039	ENSBTAG00000047766	G0S2	G0/G1 switch 2	Cytoplasm	other
25.728	84.976	1.724	5e-05	0.0039	ENSBTAG00000020872	C5AR1	complement C5a receptor 1	Plasma Membrane	G-protein coupled receptor
40.54	134.064	1.726	0.0001	0.0071	ENSBTAG00000017593	TREM1	triggering receptor expressed on myeloid cells 1	Plasma Membrane	transmembrane receptor
1.976	6.539	1.727	5e-05	0.0039	ENSBTAG00000000873	SLC13A3	solute carrier family 13 member 3	Plasma Membrane	transporter
2.319	7.681	1.728	5e-05	0.0039	ENSBTAG00000038149	NLRP12	NLR family pyrin domain containing 12	Cytoplasm	other
3.887	12.897	1.73	5e-05	0.0039	ENSBTAG00000003791	LPAR3	lysophosphatidic acid receptor 3	Plasma Membrane	G-protein coupled receptor
14.936	49.585	1.731	5e-05	0.0039	ENSBTAG00000001824	SLC2A6	solute carrier family 2 member 6	Plasma Membrane	transporter
4.828	16.042	1.732	5e-05	0.0039	ENSBTAG00000005273	IL1R1	interleukin 1 receptor type 1	Plasma Membrane	transmembrane receptor	anakinra
9.366	31.401	1.745	5e-05	0.0039	ENSBTAG00000048122	CFD	complement factor D	Extracellular Space	peptidase
5.533	18.613	1.75	0.00015	0.00994	ENSBTAG00000009159	PLXNA1	plexin A1	Plasma Membrane	transmembrane receptor
0.635	2.145	1.755	0.0002	0.0126	ENSBTAG00000011795	TXNRD3	thioredoxin reductase 3	Cytoplasm	enzyme
0.963	3.252	1.756	0.00015	0.00994	ENSBTAG00000012774	RAB7B	RAB7B, member RAS oncogene family	Cytoplasm	peptidase
0.249	0.845	1.761	5e-05	0.0039	ENSBTAG00000014636	ZFHX3	zinc finger homeobox 3	Nucleus	transcription regulator
1.316	4.471	1.764	0.0007	0.0334	ENSBTAG00000047338	DCBLD1	discoidin, CUB and LCCL domain containing 1	Extracellular Space	other
3.126	10.624	1.765	5e-05	0.0039	ENSBTAG00000047238	ITGAM	integrin subunit alpha M	Plasma Membrane	transmembrane receptor
3.014	10.419	1.789	5e-05	0.0039	ENSBTAG00000015312	LTBR	lymphotoxin beta receptor	Plasma Membrane	transmembrane receptor
3.417	11.869	1.796	0.0001	0.0071	ENSBTAG00000001207	SERPINB8	serpin family B member 8	Cytoplasm	other
53	184.527	1.8	0.0009	0.0406	ENSBTAG00000015032	CD14	CD14 molecule	Plasma Membrane	transmembrane receptor
2.88	10.065	1.805	0.0003	0.017	ENSBTAG00000013148	CLDN1	claudin 1	Plasma Membrane	other
12.221	42.791	1.808	5e-05	0.0039	ENSBTAG00000003880	EMILIN2	elastin microfibril interfacer 2	Extracellular Space	other
1.837	6.456	1.813	0.00015	0.00994	ENSBTAG00000014831	PPP1R3C	protein phosphatase 1 regulatory subunit 3C	Cytoplasm	phosphatase
6.287	22.281	1.825	5e-05	0.0039	ENSBTAG00000006240	TLR4	toll like receptor 4	Plasma Membrane	transmembrane receptor	resatorvid, OM 174 lipid
1.769	6.286	1.829	0.00015	0.00994	ENSBTAG00000017592	GPAT3	glycerol-3-phosphate acyltransferase 3	Cytoplasm	enzyme
3.339	11.955	1.84	5e-05	0.0039	ENSBTAG00000013165	ENPP2	ectonucleotide pyrophosphatase/phosphodiesterase 2	Plasma Membrane	enzyme
6.328	22.732	1.845	5e-05	0.0039	ENSBTAG00000035995	TNFAIP2	TNF alpha induced protein 2	Extracellular Space	other
1.273	4.631	1.863	5e-05	0.0039	ENSBTAG00000002823	MPZL1	myelin protein zero like 1	Plasma Membrane	other
0.534	1.953	1.87	5e-05	0.0039	ENSBTAG00000021182	DOCK4	dedicator of cytokinesis 4	Plasma Membrane	other
0.711	2.602	1.872	0.0008	0.0374	ENSBTAG00000010123	APOE	apolipoprotein E	Extracellular Space	transporter
2.032	7.5	1.884	5e-05	0.0039	ENSBTAG00000006792	EHD4	EH domain containing 4	Plasma Membrane	enzyme
2.344	8.657	1.885	5e-05	0.0039	ENSBTAG00000021920	SEMA4C	semaphorin 4C	Plasma Membrane	other
24.081	89.257	1.89	5e-05	0.0039	ENSBTAG00000021035	CTSK	cathepsin K	Cytoplasm	peptidase	cathepsin K inhibitor, odanacatib
205.796	763.692	1.892	0.0001	0.0071	ENSBTAG00000024503	FCER1G	Fc fragment of IgE receptor Ig	Plasma Membrane	transmembrane receptor
4.573	17.001	1.894	0.00025	0.0148	ENSBTAG00000020554	AIF1	allograft inflammatory factor 1	Nucleus	other
11.362	42.35	1.898	5e-05	0.0039	ENSBTAG00000008635	Sult1a1	sulfotransferase family 1A, phenol-preferring, member 1	Cytoplasm	enzyme
8.907	33.33	1.904	5e-05	0.0039	ENSBTAG00000010238	LTB4R	leukotriene B4 receptor	Plasma Membrane	G-protein coupled receptor	etalocib
0.448	1.676	1.904	0.0005	0.0248	ENSBTAG00000003920	TGM1	transglutaminase 1	Plasma Membrane	enzyme
52.728	197.474	1.905	5e-05	0.0039	ENSBTAG00000010433	SAA1	serum amyloid A1	Extracellular Space	transporter
11.04	41.398	1.907	5e-05	0.0039	ENSBTAG00000047107	TNIP3	TNFAIP3 interacting protein 3	Cytoplasm	other
5.732	21.549	1.911	5e-05	0.0039	ENSBTAG00000005841	MORN3	MORN repeat-containing protein 3	Plasma Membrane	transmembrane receptor
3.501	13.228	1.918	5e-05	0.0039	ENSBTAG00000006343	IL1R2	interleukin 1 receptor type 2	Plasma Membrane	transmembrane receptor
1.33	5.037	1.921	0.00045	0.0233	ENSBTAG00000020490	NACC2	NACC family member 2	Nucleus	transcription regulator
1.697	6.43	1.922	5e-05	0.0039	ENSBTAG00000011971	NRP2	neuropilin 2	Plasma Membrane	kinase
5.068	19.661	1.956	5e-05	0.0039	ENSBTAG00000010057	GZMB	granzyme B	Cytoplasm	peptidase
0.663	2.652	2	0.0011	0.047	ENSBTAG00000008320	SEPT5	septin 5	Cytoplasm	enzyme
4.851	19.439	2.003	5e-05	0.0039	ENSBTAG00000019338	IL13RA1	interleukin 13 receptor subunit alpha 1	Plasma Membrane	transmembrane receptor	cintredekin besudotox
1.248	5.072	2.023	0.0003	0.017	ENSBTAG00000019630	RGL1	ral guanine nucleotide dissociation stimulator like 1	Cytoplasm	other
24.434	99.403	2.024	5e-05	0.0039	ENSBTAG00000037800	APOBEC3A	apolipoprotein B mRNA editing enzyme catalytic subunit 3A	Cytoplasm	enzyme
2.279	9.278	2.025	5e-05	0.0039	ENSBTAG00000007268	F13A1	coagulation factor XIII A chain	Extracellular Space	enzyme
2.15	8.843	2.04	5e-05	0.0039	ENSBTAG00000003326	NAIP	NLR family apoptosis inhibitory protein	Cytoplasm	other
1.169	4.894	2.066	5e-05	0.0039	ENSBTAG00000033669	IL17RC	interleukin 17 receptor C	Plasma Membrane	transmembrane receptor
1.3	5.477	2.074	5e-05	0.0039	ENSBTAG00000006862	MEIS3	Meis homeobox 3	Nucleus	transcription regulator
0.892	3.779	2.082	5e-05	0.0039	ENSBTAG00000002411	CTNND1	catenin delta 1	Nucleus	other
4.442	18.868	2.087	5e-05	0.0039	ENSBTAG00000008723	CCBE1	collagen and calcium binding EGF domains 1	Extracellular Space	other
1.525	6.5	2.092	5e-05	0.0039	ENSBTAG00000005300	TMEM51	transmembrane protein 51	Other	other
1.707	7.291	2.095	5e-05	0.0039	ENSBTAG00000011467	BATF2	basic leucine zipper ATF-like transcription factor 2	Other	other
4.783	20.608	2.107	5e-05	0.0039	ENSBTAG00000012519	XDH	xanthine dehydrogenase	Cytoplasm	enzyme	allopurinol, oxypurinol, febuxostat, xanthine oxidase inhibitor, allopurinol/colchicine
0.958	4.135	2.11	0.0003	0.017	ENSBTAG00000031553	MFSD7	major facilitator superfamily domain containing 7	Other	other
8.759	37.865	2.112	5e-05	0.0039	ENSBTAG00000018951	TBC1D9	TBC1 domain family member 9	Plasma Membrane	other
1.778	7.691	2.113	5e-05	0.0039	ENSBTAG00000021318	SCAMP5	secretory carrier membrane protein 5	Cytoplasm	other
30.79	134.698	2.129	5e-05	0.0039	ENSBTAG00000015520	SLC11A1	solute carrier family 11 member 1	Plasma Membrane	transporter
12.309	54.157	2.137	5e-05	0.0039	ENSBTAG00000005668	SLC39A8	solute carrier family 39 member 8	Extracellular Space	transporter
4.612	20.406	2.146	5e-05	0.0039	ENSBTAG00000006608	GGT5	gamma-glutamyltransferase 5	Plasma Membrane	enzyme
0.729	3.26	2.161	5e-05	0.0039	ENSBTAG00000030674	AK4	adenylate kinase 4	Cytoplasm	kinase
0.958	4.356	2.185	0.00105	0.0457	ENSBTAG00000045808	IL17REL	interleukin 17 receptor E like	Other	other
2.781	12.672	2.188	0.0001	0.0071	ENSBTAG00000016698	SLAMF8	SLAM family member 8	Extracellular Space	other
0.497	2.28	2.198	5e-05	0.0039	ENSBTAG00000013843	ACVRL1	activin A receptor like type 1	Plasma Membrane	kinase	PF-3446962, P7170
29.96	137.801	2.201	5e-05	0.0039	ENSBTAG00000015061	AU018091	expressed sequence AU018091	Other	other
2.518	11.597	2.203	5e-05	0.0039	ENSBTAG00000016456	CDC42BPB	CDC42 binding protein kinase beta	Cytoplasm	kinase
266.483	1227.73	2.204	0.00095	0.0424	ENSBTAG00000037778	CXCL2	C-X-C motif chemokine ligand 2	Extracellular Space	cytokine
0.583	2.725	2.224	0.0004	0.0212	ENSBTAG00000017218	ACER3	alkaline ceramidase 3	Cytoplasm	enzyme
0.165	0.797	2.275	0.0009	0.0406	ENSBTAG00000014267	ZCCHC14	zinc finger CCHC-type containing 14	Other	other
25.334	122.825	2.277	5e-05	0.0039	ENSBTAG00000014824	MMP14	matrix metallopeptidase 14	Extracellular Space	peptidase	rebimastat, marimastat, prinomastat
0.278	1.36	2.289	5e-05	0.0039	ENSBTAG00000013290	DYSF	dysferlin	Plasma Membrane	other
1.202	5.908	2.297	5e-05	0.0039	ENSBTAG00000015815	CFP	complement factor properdin	Extracellular Space	other
0.717	3.532	2.3	5e-05	0.0039	ENSBTAG00000008223	NLRC4	NLR family CARD domain containing 4	Cytoplasm	other
0.388	1.92	2.306	5e-05	0.0039	ENSBTAG00000027201	RAPH1	Ras association (RalGDS/AF-6) and pleckstrin homology domains 1	Plasma Membrane	other
2.673	13.255	2.31	5e-05	0.0039	ENSBTAG00000038650	MS4A7	membrane spanning 4-domains A7	Other	other
2.025	10.064	2.314	5e-05	0.0039	ENSBTAG00000008389	HTRA1	HtrA serine peptidase 1	Extracellular Space	peptidase
5.966	29.66	2.314	5e-05	0.0039	ENSBTAG00000017273	LRRC25	leucine rich repeat containing 25	Other	other
1.796	8.94	2.315	5e-05	0.0039	ENSBTAG00000015821	AMPD3	adenosine monophosphate deaminase 3	Cytoplasm	enzyme
5.578	28.099	2.333	5e-05	0.0039	ENSBTAG00000006223	THEMIS2	thymocyte selection associated family member 2	Other	other
1.899	9.595	2.337	5e-05	0.0039	ENSBTAG00000014665	ADAMTS2	ADAM metallopeptidase with thrombospondin type 1 motif 2	Extracellular Space	peptidase
5.948	30.695	2.367	5e-05	0.0039	ENSBTAG00000018015	IL27	interleukin 27	Extracellular Space	cytokine
8.032	41.788	2.379	5e-05	0.0039	ENSBTAG00000015326	DFNA5	DFNA5, deafness associated tumor suppressor	Cytoplasm	other
4.44	23.284	2.391	5e-05	0.0039	ENSBTAG00000008592	FCGR1A	Fc fragment of IgG receptor Ia	Plasma Membrane	transmembrane receptor	IgG
0.802	4.225	2.398	5e-05	0.0039	ENSBTAG00000020661	ABCA1	ATP binding cassette subfamily A member 1	Plasma Membrane	transporter	probucol
0.322	1.731	2.426	0.0005	0.0248	ENSBTAG00000008849	SORT1	sortilin 1	Plasma Membrane	G-protein coupled receptor
1.576	8.475	2.427	5e-05	0.0039	ENSBTAG00000022039	CMKLR1	chemerin chemokine-like receptor 1	Plasma Membrane	G-protein coupled receptor
0.362	1.954	2.431	0.0001	0.0071	ENSBTAG00000020489	SEMA6A	semaphorin 6A	Plasma Membrane	transmembrane receptor
0.524	2.841	2.438	5e-05	0.0039	ENSBTAG00000014642	NAPRT	nicotinate phosphoribosyltransferase	Cytoplasm	enzyme
0.686	3.726	2.441	5e-05	0.0039	ENSBTAG00000009019	SH3PXD2B	SH3 and PX domains 2B	Cytoplasm	other
1.146	6.287	2.455	5e-05	0.0039	ENSBTAG00000010531	CYP1B1	cytochrome P450 family 1 subfamily B member 1	Cytoplasm	enzyme
0.63	3.464	2.46	0.00095	0.0424	ENSBTAG00000038124	FCGR2B	Fc fragment of IgG receptor IIb	Plasma Membrane	transmembrane receptor	IgG
5.696	31.569	2.47	5e-05	0.0039	ENSBTAG00000006136	CDA	cytidine deaminase	Nucleus	enzyme	E7727, cytidine deaminase inhibitor
0.278	1.574	2.5	0.00045	0.0233	ENSBTAG00000001465	P2RY1	purinergic receptor P2Y1	Plasma Membrane	G-protein coupled receptor	clopidogrel/telmisartan, clopidogrel
0.736	4.179	2.506	5e-05	0.0039	ENSBTAG00000012252	MOCOS	molybdenum cofactor sulfurase	Cytoplasm	enzyme
1.11	6.369	2.52	5e-05	0.0039	ENSBTAG00000015745	RAB3IL1	RAB3A interacting protein like 1	Cytoplasm	other
0.457	2.689	2.557	5e-05	0.0039	ENSBTAG00000009475	PLXDC2	plexin domain containing 2	Extracellular Space	other
3.237	19.648	2.602	5e-05	0.0039	ENSBTAG00000009873	NRN1	neuritin 1	Cytoplasm	other
2.205	13.538	2.618	5e-05	0.0039	ENSBTAG00000014906	VCAN	versican	Extracellular Space	other
0.338	2.109	2.641	5e-05	0.0039	ENSBTAG00000015541	DLC1	DLC1 Rho GTPase activating protein	Cytoplasm	other
1.113	7.019	2.656	5e-05	0.0039	ENSBTAG00000010830	LRP1	LDL receptor related protein 1	Plasma Membrane	transmembrane receptor	paclitaxel-angiopep-2 conjugate
2.297	14.701	2.678	5e-05	0.0039	ENSBTAG00000013368	ANKRD22	ankyrin repeat domain 22	Nucleus	transcription regulator
128.375	842.735	2.715	0.00035	0.019	ENSBTAG00000031814	SDS	serine dehydratase	Cytoplasm	enzyme
2.845	19.284	2.761	5e-05	0.0039	ENSBTAG00000009051	MMP19	matrix metallopeptidase 19	Extracellular Space	peptidase	marimastat
0.604	4.303	2.834	0.00025	0.0148	ENSBTAG00000000128	FGF18	fibroblast growth factor 18	Extracellular Space	growth factor
3.116	22.342	2.842	5e-05	0.0039	ENSBTAG00000012771	CSF1R	colony stimulating factor 1 receptor	Plasma Membrane	kinase	nilotinib, sunitinib, pazopanib, quizartinib, pexidartinib, PLX7486, ARRY-382, JNJ-40346527, FPA008, bosutinib, imatinib
4.758	34.208	2.846	5e-05	0.0039	ENSBTAG00000016906	CYP27B1	cytochrome P450 family 27 subfamily B member 1	Cytoplasm	enzyme
0.263	1.925	2.875	0.00015	0.00994	ENSBTAG00000019866	NRP1	neuropilin 1	Plasma Membrane	transmembrane receptor
1.456	10.74	2.883	5e-05	0.0039	ENSBTAG00000021048	ADM	adrenomedullin	Extracellular Space	other
1.405	10.431	2.892	5e-05	0.0039	ENSBTAG00000038048	MRC1	mannose receptor C-type 1	Plasma Membrane	transmembrane receptor	technetium Tc 99m tilmanocept
9.701	78.054	3.008	5e-05	0.0039	ENSBTAG00000018223	CHI3L1	chitinase 3 like 1	Extracellular Space	enzyme
0.586	4.737	3.014	5e-05	0.0039	ENSBTAG00000005448	RASA4	RAS p21 protein activator 4	Cytoplasm	other
3.001	24.765	3.045	5e-05	0.0039	ENSBTAG00000003396	MAFB	MAF bZIP transcription factor B	Nucleus	transcription regulator
0.684	5.702	3.059	5e-05	0.0039	ENSBTAG00000000671	PARP3	poly(ADP-ribose) polymerase family member 3	Nucleus	enzyme	rucaparib, olaparib
0.314	2.661	3.081	5e-05	0.0039	ENSBTAG00000020225	TBXAS1	thromboxane A synthase 1	Plasma Membrane	enzyme	ridogrel
2.409	22.065	3.195	5e-05	0.0039	ENSBTAG00000009513	TGFBI	transforming growth factor beta induced	Extracellular Space	other
19.486	215.486	3.467	5e-05	0.0039	ENSBTAG00000002006	THBS1	thrombospondin 1	Extracellular Space	other
0.11	1.932	4.132	0.00025	0.0148	ENSBTAG00000011465	MYBPH	myosin binding protein H	Cytoplasm	other
0.053	1.195	4.499	5e-05	0.0039	ENSBTAG00000004757	LTBP4	latent transforming growth factor beta binding protein 4	Extracellular Space	growth factor
0.394	9.65	4.613	5e-05	0.0039	ENSBTAG00000019669	CD163	CD163 molecule	Plasma Membrane	transmembrane receptor
0.454	32.922	6.181	5e-05	0.0039	ENSBTAG00000000720	CTSL	cathepsin L	Cytoplasm	peptidase	cathepsin L inhibitor

## Sheet: PPD bTB PCR-P vs -N
DEGs between bTB PCR-P and bTB PCR-N cattle (PPD-B stimulated)
PCR-P	PCR-N	Expr Log Ratio	Expr p-value	Expr False Discovery Rate (q-value)	ID	Symbol	Entrez Gene Name	Location	Type(s)	Drug(s)
3.983	199.84	-5.649	5e-05	0.00247	ENSBTAG00000010433	SAA1	serum amyloid A1	Extracellular Space	transporter
0.249	9.759	-5.29	5e-05	0.00247	ENSBTAG00000019669	CD163	CD163 molecule	Plasma Membrane	transmembrane receptor
1.1	22.318	-4.343	5e-05	0.00247	ENSBTAG00000009513	TGFBI	transforming growth factor beta induced	Extracellular Space	other
0.577	10.556	-4.195	5e-05	0.00247	ENSBTAG00000038048	MRC1	mannose receptor C-type 1	Plasma Membrane	transmembrane receptor	technetium Tc 99m tilmanocept
0.063	0.858	-3.778	0.00075	0.0196	ENSBTAG00000019741	C3AR1	complement C3a receptor 1	Plasma Membrane	G-protein coupled receptor
0.096	1.141	-3.577	0.0009	0.0225	ENSBTAG00000012229	Gm1110	predicted gene 1110	Other	other
1.7	19.876	-3.547	5e-05	0.00247	ENSBTAG00000009873	NRN1	neuritin 1	Cytoplasm	other
7.13	78.98	-3.47	5e-05	0.00247	ENSBTAG00000018223	CHI3L1	chitinase 3 like 1	Extracellular Space	enzyme
1.398	14.875	-3.411	5e-05	0.00247	ENSBTAG00000013368	ANKRD22	ankyrin repeat domain 22	Nucleus	transcription regulator
0.848	8.575	-3.338	5e-05	0.00247	ENSBTAG00000022039	CMKLR1	chemerin chemokine-like receptor 1	Plasma Membrane	G-protein coupled receptor
0.279	2.721	-3.288	5e-05	0.00247	ENSBTAG00000009475	PLXDC2	plexin domain containing 2	Extracellular Space	other
0.519	4.792	-3.207	5e-05	0.00247	ENSBTAG00000005448	RASA4	RAS p21 protein activator 4	Cytoplasm	other
3.542	31.942	-3.173	5e-05	0.00247	ENSBTAG00000006136	CDA	cytidine deaminase	Nucleus	enzyme	E7727, cytidine deaminase inhibitor
1.332	12.008	-3.172	5e-05	0.00247	ENSBTAG00000001207	SERPINB8	serpin family B member 8	Cytoplasm	other
1.445	12.818	-3.149	5e-05	0.00247	ENSBTAG00000016698	SLAMF8	SLAM family member 8	Extracellular Space	other
217.346	1904.05	-3.131	0.0016	0.0344	ENSBTAG00000023198	SERPINB2	serpin family B member 2	Extracellular Space	other
0.232	1.977	-3.092	5e-05	0.00247	ENSBTAG00000020489	SEMA6A	semaphorin 6A	Plasma Membrane	transmembrane receptor
16.685	139.432	-3.063	5e-05	0.00247	ENSBTAG00000015061	AU018091	expressed sequence AU018091	Other	other
2.872	23.56	-3.036	5e-05	0.00247	ENSBTAG00000008592	FCGR1A	Fc fragment of IgG receptor Ia	Plasma Membrane	transmembrane receptor	IgG
0.136	1.085	-2.995	0.0025	0.0478	ENSBTAG00000000169	ASZ1	ankyrin repeat, SAM and basic leucine zipper domain containing 1	Nucleus	transcription regulator
0.267	2.082	-2.962	0.00075	0.0196	ENSBTAG00000009733	FBP1	fructose-bisphosphatase 1	Cytoplasm	phosphatase
5.211	40.453	-2.957	5e-05	0.00247	ENSBTAG00000026944	LILRB5	leukocyte immunoglobulin like receptor B5	Plasma Membrane	transmembrane receptor
28.212	218.047	-2.95	5e-05	0.00247	ENSBTAG00000002006	THBS1	thrombospondin 1	Extracellular Space	other
2.562	19.671	-2.941	5e-05	0.00247	ENSBTAG00000019338	IL13RA1	interleukin 13 receptor subunit alpha 1	Plasma Membrane	transmembrane receptor	cintredekin besudotox
0.171	1.208	-2.823	5e-05	0.00247	ENSBTAG00000004757	LTBP4	latent transforming growth factor beta binding protein 4	Extracellular Space	growth factor
0.111	0.787	-2.821	0.001	0.0241	ENSBTAG00000006735	STAC	SH3 and cysteine rich domain	Cytoplasm	other
7.759	54.798	-2.82	5e-05	0.00247	ENSBTAG00000005668	SLC39A8	solute carrier family 39 member 8	Extracellular Space	transporter
1.92	13.411	-2.804	5e-05	0.00247	ENSBTAG00000038650	MS4A7	membrane spanning 4-domains A7	Other	other
0.617	4.248	-2.784	0.00015	0.00576	ENSBTAG00000012815	CLEC12A	C-type lectin domain family 12 member A	Plasma Membrane	other
49.924	343.112	-2.781	5e-05	0.00247	ENSBTAG00000013125	PLAUR	plasminogen activator, urokinase receptor	Plasma Membrane	transmembrane receptor
0.617	4.228	-2.776	5e-05	0.00247	ENSBTAG00000012252	MOCOS	molybdenum cofactor sulfurase	Cytoplasm	enzyme
125.042	852.62	-2.769	5e-05	0.00247	ENSBTAG00000031814	SDS	serine dehydratase	Cytoplasm	enzyme
0.526	3.574	-2.764	5e-05	0.00247	ENSBTAG00000008223	NLRC4	NLR family CARD domain containing 4	Cytoplasm	other
4.678	31.734	-2.762	5e-05	0.00247	ENSBTAG00000048122	CFD	complement factor D	Extracellular Space	peptidase
0.375	2.501	-2.739	0.0007	0.0189	ENSBTAG00000026753	CXCR2	C-X-C motif chemokine receptor 2	Plasma Membrane	G-protein coupled receptor	repertaxin, SB-265610, AZD5069, 2'-((4'-trifluoromethanesulfonyloxy)phenyl)-N-methanesulfonylpropionamide
2.879	19.084	-2.729	5e-05	0.00247	ENSBTAG00000008723	CCBE1	collagen and calcium binding EGF domains 1	Extracellular Space	other
6.646	42.835	-2.688	5e-05	0.00247	ENSBTAG00000008635	Sult1a1	sulfotransferase family 1A, phenol-preferring, member 1	Cytoplasm	enzyme
6.616	42.284	-2.676	5e-05	0.00247	ENSBTAG00000015326	DFNA5	DFNA5, deafness associated tumor suppressor	Cytoplasm	other
21.315	135.604	-2.669	5e-05	0.00247	ENSBTAG00000017593	TREM1	triggering receptor expressed on myeloid cells 1	Plasma Membrane	transmembrane receptor
4.793	30.005	-2.646	5e-05	0.00247	ENSBTAG00000017273	LRRC25	leucine rich repeat containing 25	Other	other
1.218	7.616	-2.644	0.00015	0.00576	ENSBTAG00000007239	TNFAIP6	TNF alpha induced protein 6	Extracellular Space	other
2.208	13.698	-2.633	5e-05	0.00247	ENSBTAG00000014906	VCAN	versican	Extracellular Space	other
0.446	2.693	-2.593	0.00175	0.0363	ENSBTAG00000039197	SLC2A9	solute carrier family 2 member 9	Plasma Membrane	transporter
5.618	33.705	-2.585	5e-05	0.00247	ENSBTAG00000010238	LTB4R	leukotriene B4 receptor	Plasma Membrane	G-protein coupled receptor	etalocib
2.1	12.58	-2.582	0.00035	0.0112	ENSBTAG00000013452	AQP9	aquaporin 9	Plasma Membrane	transporter
0.862	5.096	-2.564	0.00015	0.00576	ENSBTAG00000008783	HTR7	5-hydroxytryptamine receptor 7	Plasma Membrane	G-protein coupled receptor	asenapine, sultopride, lurasidone, vortioxetine, eletriptan, almotriptan, amoxapine, fenfluramine, methysergide, ergotamine
210.318	1242.17	-2.562	5e-05	0.00247	ENSBTAG00000037778	CXCL2	C-X-C motif chemokine ligand 2	Extracellular Space	cytokine
0.882	5.155	-2.547	0.00025	0.00872	ENSBTAG00000013235	TINAGL1	tubulointerstitial nephritis antigen like 1	Extracellular Space	transporter
3.873	22.589	-2.544	5e-05	0.00247	ENSBTAG00000012771	CSF1R	colony stimulating factor 1 receptor	Plasma Membrane	kinase	nilotinib, sunitinib, pazopanib, quizartinib, pexidartinib, PLX7486, ARRY-382, JNJ-40346527, FPA008, bosutinib, imatinib
0.402	2.32	-2.529	0.0001	0.00426	ENSBTAG00000012976	WLS	wntless Wnt ligand secretion mediator	Cytoplasm	other
0.787	4.448	-2.499	0.00015	0.00576	ENSBTAG00000026779	LYZ	lysozyme	Extracellular Space	enzyme
0.361	2.004	-2.473	0.00045	0.0137	ENSBTAG00000005450	CYP3A4	cytochrome P450 family 3 subfamily A member 4	Cytoplasm	enzyme	cobicistat, cobicistat/elvitegravir/emtricitabine/tenofovir disoproxil, atazanavir/cobicistat, cobicistat/darunavir, ketoconazole
36.091	200.135	-2.471	5e-05	0.00247	ENSBTAG00000005043	TIMP1	TIMP metallopeptidase inhibitor 1	Extracellular Space	cytokine
1.41	7.626	-2.435	0.0001	0.00426	ENSBTAG00000021467	IGFBP6	insulin like growth factor binding protein 6	Extracellular Space	other
8.017	43.212	-2.43	5e-05	0.00247	ENSBTAG00000021766	HBEGF	heparin binding EGF like growth factor	Extracellular Space	growth factor
0.796	4.275	-2.426	5e-05	0.00247	ENSBTAG00000020661	ABCA1	ATP binding cassette subfamily A member 1	Plasma Membrane	transporter	probucol
17.256	91.454	-2.406	5e-05	0.00247	ENSBTAG00000008428	UPP1	uridine phosphorylase 1	Cytoplasm	enzyme
0.371	1.948	-2.394	0.00015	0.00576	ENSBTAG00000019866	NRP1	neuropilin 1	Plasma Membrane	transmembrane receptor
1.494	7.769	-2.378	5e-05	0.00247	ENSBTAG00000038149	NLRP12	NLR family pyrin domain containing 12	Cytoplasm	other
311.973	1615.38	-2.372	0.0005	0.0149	ENSBTAG00000004716	RETN	resistin	Extracellular Space	other
16.727	85.977	-2.362	5e-05	0.00247	ENSBTAG00000020872	C5AR1	complement C5a receptor 1	Plasma Membrane	G-protein coupled receptor
152.813	772.244	-2.337	5e-05	0.00247	ENSBTAG00000024503	FCER1G	Fc fragment of IgE receptor Ig	Plasma Membrane	transmembrane receptor
3.417	17.196	-2.331	5e-05	0.00247	ENSBTAG00000020554	AIF1	allograft inflammatory factor 1	Nucleus	other
37.206	186.651	-2.327	0.00075	0.0196	ENSBTAG00000015032	CD14	CD14 molecule	Plasma Membrane	transmembrane receptor
1.807	9.045	-2.323	5e-05	0.00247	ENSBTAG00000015821	AMPD3	adenosine monophosphate deaminase 3	Cytoplasm	enzyme
576.799	2887.11	-2.323	0.0008	0.0206	ENSBTAG00000019716	CXCL8	C-X-C motif chemokine ligand 8	Extracellular Space	cytokine
3.114	15.472	-2.313	5e-05	0.00247	ENSBTAG00000014861	SLC20A2	solute carrier family 20 member 2	Plasma Membrane	transporter
1.645	8.12	-2.304	5e-05	0.00247	ENSBTAG00000001842	GSTM3	glutathione S-transferase mu 3	Cytoplasm	enzyme
0.893	4.352	-2.285	0.00055	0.0162	ENSBTAG00000000128	FGF18	fibroblast growth factor 18	Extracellular Space	growth factor
2.505	12.085	-2.271	5e-05	0.00247	ENSBTAG00000013165	ENPP2	ectonucleotide pyrophosphatase/phosphodiesterase 2	Plasma Membrane	enzyme
3.733	17.979	-2.268	5e-05	0.00247	ENSBTAG00000005650	SKAP2	src kinase associated phosphoprotein 2	Cytoplasm	other
1.375	6.612	-2.266	5e-05	0.00247	ENSBTAG00000000873	SLC13A3	solute carrier family 13 member 3	Plasma Membrane	transporter
1.068	5.13	-2.264	5e-05	0.00247	ENSBTAG00000019630	RGL1	ral guanine nucleotide dissociation stimulator like 1	Cytoplasm	other
4.684	22.46	-2.262	5e-05	0.00247	ENSBTAG00000013205	IL1RAP	interleukin 1 receptor accessory protein	Plasma Membrane	transmembrane receptor
0.789	3.77	-2.256	5e-05	0.00247	ENSBTAG00000009019	SH3PXD2B	SH3 and PX domains 2B	Cytoplasm	other
0.803	3.834	-2.254	0.0009	0.0225	ENSBTAG00000018539	KLK1	kallikrein 1	Cytoplasm	peptidase
19.05	90.302	-2.245	5e-05	0.00247	ENSBTAG00000021035	CTSK	cathepsin K	Cytoplasm	peptidase	cathepsin K inhibitor, odanacatib
691.777	3272.69	-2.242	0.0016	0.0344	ENSBTAG00000022396	SAA3	serum amyloid A3	Extracellular Space	transporter
59.485	279.593	-2.233	5e-05	0.00247	ENSBTAG00000047379	CYP3A5	cytochrome P450 family 3 subfamily A member 5	Cytoplasm	enzyme	cobicistat, cobicistat/elvitegravir/emtricitabine/tenofovir disoproxil, atazanavir/cobicistat, cobicistat/darunavir, ketoconazole
1.384	6.441	-2.219	0.0001	0.00426	ENSBTAG00000015745	RAB3IL1	RAB3A interacting protein like 1	Cytoplasm	other
0.383	1.762	-2.204	0.00045	0.0137	ENSBTAG00000011150	PFN2	profilin 2	Cytoplasm	other
0.186	0.854	-2.196	5e-05	0.00247	ENSBTAG00000014636	ZFHX3	zinc finger homeobox 3	Nucleus	transcription regulator
27.402	124.292	-2.181	0.0003	0.0101	ENSBTAG00000014824	MMP14	matrix metallopeptidase 14	Extracellular Space	peptidase	rebimastat, marimastat, prinomastat
30.535	136.242	-2.158	5e-05	0.00247	ENSBTAG00000015520	SLC11A1	solute carrier family 11 member 1	Plasma Membrane	transporter
1.541	6.863	-2.155	5e-05	0.00247	ENSBTAG00000032996	P4HA1	prolyl 4-hydroxylase subunit alpha 1	Cytoplasm	enzyme
2.651	11.732	-2.146	5e-05	0.00247	ENSBTAG00000016456	CDC42BPB	CDC42 binding protein kinase beta	Cytoplasm	kinase
1.87	8.242	-2.14	5e-05	0.00247	ENSBTAG00000009717	FGL2	fibrinogen like 2	Extracellular Space	peptidase
1.448	6.358	-2.134	5e-05	0.00247	ENSBTAG00000017592	GPAT3	glycerol-3-phosphate acyltransferase 3	Cytoplasm	enzyme
0.495	2.163	-2.127	0.00245	0.047	ENSBTAG00000000813	HOMER3	homer scaffolding protein 3	Plasma Membrane	other
0.559	2.43	-2.12	0.00045	0.0137	ENSBTAG00000000336	CAT3	cationic amino acid transporter 3-like	Other	other
0.294	1.272	-2.113	0.00125	0.0288	ENSBTAG00000018105	ACVR2B	activin A receptor type 2B	Plasma Membrane	kinase
0.64	2.756	-2.106	0.0006	0.017	ENSBTAG00000017218	ACER3	alkaline ceramidase 3	Cytoplasm	enzyme
7.459	32.042	-2.103	0.0002	0.0072	ENSBTAG00000021647	FCAR	Fc fragment of IgA receptor	Plasma Membrane	other
3.78	16.231	-2.102	5e-05	0.00247	ENSBTAG00000005273	IL1R1	interleukin 1 receptor type 1	Plasma Membrane	transmembrane receptor	anakinra
4.544	19.502	-2.102	5e-05	0.00247	ENSBTAG00000009051	MMP19	matrix metallopeptidase 19	Extracellular Space	peptidase	marimastat
4.205	17.937	-2.093	0.00035	0.0112	ENSBTAG00000004714	MCEMP1	mast cell expressed membrane protein 1	Cytoplasm	other
0.489	2.058	-2.073	5e-05	0.00247	ENSBTAG00000017280	C3	complement C3	Extracellular Space	peptidase	IgG
0.377	1.588	-2.073	0.00015	0.00576	ENSBTAG00000011095	FAR2	fatty acyl-CoA reductase 2	Cytoplasm	enzyme
0.448	1.883	-2.071	5e-05	0.00247	ENSBTAG00000021830	ENPP1	ectonucleotide pyrophosphatase/phosphodiesterase 1	Plasma Membrane	enzyme
0.241	1.01	-2.07	0.0009	0.0225	ENSBTAG00000023891	RBM20	RNA binding motif protein 20	Nucleus	other
0.36	1.51	-2.069	0.0008	0.0206	ENSBTAG00000004221	ESM1	endothelial cell specific molecule 1	Extracellular Space	growth factor
99.116	412.494	-2.057	5e-05	0.00247	ENSBTAG00000011931	CD63	CD63 molecule	Plasma Membrane	other
0.831	3.451	-2.054	5e-05	0.00247	ENSBTAG00000037735	C5AR2	complement component 5a receptor 2	Plasma Membrane	G-protein coupled receptor
5.052	20.849	-2.045	5e-05	0.00247	ENSBTAG00000012519	XDH	xanthine dehydrogenase	Cytoplasm	enzyme	allopurinol, oxypurinol, febuxostat, xanthine oxidase inhibitor, allopurinol/colchicine
1.45	5.968	-2.042	0.0001	0.00426	ENSBTAG00000015815	CFP	complement factor properdin	Extracellular Space	other
2.199	8.946	-2.024	5e-05	0.00247	ENSBTAG00000003326	NAIP	NLR family apoptosis inhibitory protein	Cytoplasm	other
0.812	3.297	-2.021	0.00025	0.00872	ENSBTAG00000030674	AK4	adenylate kinase 4	Cytoplasm	kinase
1.558	6.289	-2.013	5e-05	0.00247	ENSBTAG00000002923	CX3CR1	C-X3-C motif chemokine receptor 1	Plasma Membrane	G-protein coupled receptor
6.222	25.055	-2.01	5e-05	0.00247	ENSBTAG00000003396	MAFB	MAF bZIP transcription factor B	Nucleus	transcription regulator
6.802	27.297	-2.005	5e-05	0.00247	ENSBTAG00000002624	PSTPIP2	proline-serine-threonine phosphatase interacting protein 2	Cytoplasm	other
15.076	59.764	-1.987	5e-05	0.00247	ENSBTAG00000046158	CFB	complement factor B	Extracellular Space	peptidase
8.027	31.555	-1.975	5e-05	0.00247	ENSBTAG00000012847	FAM129B	family with sequence similarity 129 member B	Cytoplasm	other
1.2	4.684	-1.965	5e-05	0.00247	ENSBTAG00000002823	MPZL1	myelin protein zero like 1	Plasma Membrane	other
10.004	38.655	-1.95	5e-05	0.00247	ENSBTAG00000007450	C2	complement C2	Extracellular Space	peptidase
5.641	21.799	-1.95	5e-05	0.00247	ENSBTAG00000005841	MORN3	MORN repeat-containing protein 3	Plasma Membrane	transmembrane receptor
0.813	3.122	-1.941	0.0025	0.0478	ENSBTAG00000005018	NFAM1	NFAT activating protein with ITAM motif 1	Plasma Membrane	transmembrane receptor
1.003	3.822	-1.929	5e-05	0.00247	ENSBTAG00000002411	CTNND1	catenin delta 1	Nucleus	other
1.172	4.462	-1.928	0.00015	0.00576	ENSBTAG00000031069	SNX24	sorting nexin 24	Other	transporter
0.958	3.642	-1.927	0.0018	0.037	ENSBTAG00000002027	FAM167B	family with sequence similarity 167 member B	Other	other
3.239	12.31	-1.926	5e-05	0.00247	ENSBTAG00000012387	PAM	peptidylglycine alpha-amidating monooxygenase	Plasma Membrane	enzyme
2.314	8.752	-1.919	5e-05	0.00247	ENSBTAG00000021920	SEMA4C	semaphorin 4C	Plasma Membrane	other
1.725	6.519	-1.918	0.00045	0.0137	ENSBTAG00000040298	Gstt1	glutathione S-transferase, theta 1	Cytoplasm	enzyme
8.162	30.724	-1.912	5e-05	0.00247	ENSBTAG00000019300	TPMT	thiopurine S-methyltransferase	Cytoplasm	enzyme	olsalazine
1.299	4.882	-1.91	5e-05	0.00247	ENSBTAG00000021287	SLC16A7	solute carrier family 16 member 7	Plasma Membrane	transporter
268.361	999.33	-1.897	0.00085	0.0216	ENSBTAG00000006505	S100A9	S100 calcium binding protein A9	Cytoplasm	other
6.099	22.531	-1.885	5e-05	0.00247	ENSBTAG00000006240	TLR4	toll like receptor 4	Plasma Membrane	transmembrane receptor	resatorvid, OM 174 lipid
3.585	13.041	-1.863	5e-05	0.00247	ENSBTAG00000003791	LPAR3	lysophosphatidic acid receptor 3	Plasma Membrane	G-protein coupled receptor
1.253	4.524	-1.852	0.00265	0.0499	ENSBTAG00000047338	DCBLD1	discoidin, CUB and LCCL domain containing 1	Extracellular Space	other
26.992	96.578	-1.839	0.00015	0.00576	ENSBTAG00000007338	TYROBP	TYRO protein tyrosine kinase binding protein	Plasma Membrane	transmembrane receptor
8.394	30.005	-1.838	5e-05	0.00247	ENSBTAG00000015592	GPR84	G protein-coupled receptor 84	Plasma Membrane	G-protein coupled receptor
17.531	62.545	-1.835	0.0001	0.00426	ENSBTAG00000019428	CCR1	C-C motif chemokine receptor 1	Plasma Membrane	G-protein coupled receptor
13.514	47.994	-1.828	5e-05	0.00247	ENSBTAG00000023832	ADAM8	ADAM metallopeptidase domain 8	Plasma Membrane	peptidase
3.778	13.396	-1.826	0.0001	0.00426	ENSBTAG00000018517	VLDLR	very low density lipoprotein receptor	Plasma Membrane	transporter
1.441	5.093	-1.821	0.00035	0.0112	ENSBTAG00000020490	NACC2	NACC family member 2	Nucleus	transcription regulator
0.557	1.942	-1.802	0.0008	0.0206	ENSBTAG00000027201	RAPH1	Ras association (RalGDS/AF-6) and pleckstrin homology domains 1	Plasma Membrane	other
2.389	8.265	-1.79	0.00025	0.00872	ENSBTAG00000017866	CD36	CD36 molecule	Plasma Membrane	transmembrane receptor
0.691	2.383	-1.786	0.00065	0.018	ENSBTAG00000014405	OSBPL6	oxysterol binding protein like 6	Cytoplasm	transporter
0.802	2.763	-1.785	0.0016	0.0344	ENSBTAG00000038085	CYP2J2	cytochrome P450 family 2 subfamily J member 2	Cytoplasm	enzyme
10.09	34.608	-1.778	5e-05	0.00247	ENSBTAG00000016906	CYP27B1	cytochrome P450 family 27 subfamily B member 1	Cytoplasm	enzyme
5.729	19.096	-1.737	0.0001	0.00426	ENSBTAG00000031962	RAB20	RAB20, member RAS oncogene family	Cytoplasm	enzyme
2.313	7.583	-1.713	0.0001	0.00426	ENSBTAG00000006792	EHD4	EH domain containing 4	Plasma Membrane	enzyme
1.944	6.362	-1.71	0.0002	0.0072	ENSBTAG00000010531	CYP1B1	cytochrome P450 family 1 subfamily B member 1	Cytoplasm	enzyme
0.495	1.608	-1.701	0.00095	0.0234	ENSBTAG00000003777	TIE1	tyrosine kinase with immunoglobulin like and EGF like domains 1	Plasma Membrane	kinase
0.461	1.495	-1.696	0.00065	0.018	ENSBTAG00000008817	LAMA4	laminin subunit alpha 4	Extracellular Space	enzyme
9.588	31.037	-1.695	5e-05	0.00247	ENSBTAG00000018015	IL27	interleukin 27	Extracellular Space	cytokine
6.404	20.619	-1.687	5e-05	0.00247	ENSBTAG00000006608	GGT5	gamma-glutamyltransferase 5	Plasma Membrane	enzyme
0.369	1.187	-1.685	0.00225	0.0443	ENSBTAG00000019877	DOCK7	dedicator of cytokinesis 7	Plasma Membrane	other
0.838	2.692	-1.684	0.0018	0.037	ENSBTAG00000020225	TBXAS1	thromboxane A synthase 1	Plasma Membrane	enzyme	ridogrel
1.297	4.152	-1.678	0.0002	0.0072	ENSBTAG00000011824	OGN	osteoglycin	Extracellular Space	growth factor
49.529	157.876	-1.672	0.00015	0.00576	ENSBTAG00000018186	PDXK	pyridoxal kinase	Cytoplasm	kinase
1.85	5.859	-1.663	0.00045	0.0137	ENSBTAG00000031476	DLL1	delta like canonical Notch ligand 1	Plasma Membrane	enzyme
4.13	13.078	-1.663	0.0002	0.0072	ENSBTAG00000033727	RBPMS	RNA binding protein with multiple splicing	Cytoplasm	transcription regulator
0.434	1.373	-1.661	0.00145	0.0321	ENSBTAG00000004383	Fnbp1l	formin binding protein 1-like	Cytoplasm	other
41.126	129.096	-1.65	0.00035	0.0112	ENSBTAG00000010349	IL1A	interleukin 1 alpha	Extracellular Space	cytokine
55.027	171.27	-1.638	5e-05	0.00247	ENSBTAG00000036078	EMP1	epithelial membrane protein 1	Plasma Membrane	other
13.552	41.774	-1.624	5e-05	0.00247	ENSBTAG00000019150	PLD3	phospholipase D family member 3	Cytoplasm	enzyme
1.226	3.768	-1.62	0.00015	0.00576	ENSBTAG00000014555	CASS4	Cas scaffolding protein family member 4	Other	other
20.338	62.494	-1.62	0.00015	0.00576	ENSBTAG00000007932	HCK	HCK proto-oncogene, Src family tyrosine kinase	Cytoplasm	kinase	rebastinib, bosutinib
3.73	11.445	-1.617	5e-05	0.00247	ENSBTAG00000016913	AVIL	advillin	Plasma Membrane	other
3.18	9.705	-1.61	0.0002	0.0072	ENSBTAG00000014665	ADAMTS2	ADAM metallopeptidase with thrombospondin type 1 motif 2	Extracellular Space	peptidase
2.331	7.101	-1.607	0.00105	0.0248	ENSBTAG00000010830	LRP1	LDL receptor related protein 1	Plasma Membrane	transmembrane receptor	paclitaxel-angiopep-2 conjugate
0.704	2.134	-1.599	0.0015	0.0327	ENSBTAG00000015541	DLC1	DLC1 Rho GTPase activating protein	Cytoplasm	other
3.123	9.382	-1.587	5e-05	0.00247	ENSBTAG00000007268	F13A1	coagulation factor XIII A chain	Extracellular Space	enzyme
5.262	15.69	-1.576	5e-05	0.00247	ENSBTAG00000009012	PTX3	pentraxin 3	Extracellular Space	other
4.516	13.377	-1.567	5e-05	0.00247	ENSBTAG00000006343	IL1R2	interleukin 1 receptor type 2	Plasma Membrane	transmembrane receptor
28.593	84.649	-1.566	5e-05	0.00247	ENSBTAG00000011204	NINJ1	ninjurin 1	Plasma Membrane	other
4.58	13.552	-1.565	5e-05	0.00247	ENSBTAG00000027051	PTAFR	platelet activating factor receptor	Plasma Membrane	G-protein coupled receptor	lexipafant
3.571	10.534	-1.561	0.00015	0.00576	ENSBTAG00000015312	LTBR	lymphotoxin beta receptor	Plasma Membrane	transmembrane receptor
34.12	100.58	-1.56	5e-05	0.00247	ENSBTAG00000037800	APOBEC3A	apolipoprotein B mRNA editing enzyme catalytic subunit 3A	Cytoplasm	enzyme
0.781	2.301	-1.558	0.00225	0.0443	ENSBTAG00000009049	Tmem198b	transmembrane protein 198b	Other	other
5.789	17.011	-1.555	0.00015	0.00576	ENSBTAG00000044179	CERS6	ceramide synthase 6	Nucleus	transcription regulator
15.192	44.372	-1.546	5e-05	0.00247	ENSBTAG00000045948	CSF2RA	colony stimulating factor 2 receptor alpha subunit	Plasma Membrane	transmembrane receptor	sargramostim, mavrilimumab, EPO/sargramostim, rituximab/sargramostim
237.484	691.735	-1.542	5e-05	0.00247	ENSBTAG00000018531	JCHAIN	joining chain of multimeric IgA and IgM	Extracellular Space	other
8.093	23.453	-1.535	5e-05	0.00247	ENSBTAG00000019123	MEFV	MEFV, pyrin innate immunity regulator	Nucleus	other
2.51	7.226	-1.525	0.00035	0.0112	ENSBTAG00000013093	ALDH3B1	aldehyde dehydrogenase 3 family member B1	Cytoplasm	enzyme
38.672	110.109	-1.51	5e-05	0.00247	ENSBTAG00000021746	ANXA5	annexin A5	Plasma Membrane	transporter
0.947	2.694	-1.509	0.00085	0.0216	ENSBTAG00000006420	BMPR2	bone morphogenetic protein receptor type 2	Plasma Membrane	kinase
3.696	10.521	-1.509	0.00035	0.0112	ENSBTAG00000000977	CADM1	cell adhesion molecule 1	Plasma Membrane	other
5.312	15.109	-1.508	5e-05	0.00247	ENSBTAG00000008931	CREG1	cellular repressor of E1A stimulated genes 1	Nucleus	transcription regulator
13.495	38.305	-1.505	0.00075	0.0196	ENSBTAG00000018951	TBC1D9	TBC1 domain family member 9	Plasma Membrane	other
131.815	371.73	-1.496	5e-05	0.00247	ENSBTAG00000015147	S100A10	S100 calcium binding protein A10	Cytoplasm	other
14.229	39.557	-1.475	0.00015	0.00576	ENSBTAG00000008008	TLR2	toll like receptor 2	Plasma Membrane	transmembrane receptor	OM 174 lipid
9.263	25.448	-1.458	0.00035	0.0112	ENSBTAG00000009214	ETS2	ETS proto-oncogene 2, transcription factor	Nucleus	transcription regulator
2.738	7.453	-1.445	0.00045	0.0137	ENSBTAG00000014737	VEGFC	vascular endothelial growth factor C	Extracellular Space	growth factor
3.958	10.75	-1.442	0.0006	0.017	ENSBTAG00000047238	ITGAM	integrin subunit alpha M	Plasma Membrane	transmembrane receptor
13.856	37.14	-1.422	0.00095	0.0234	ENSBTAG00000047904	HCAR3	hydroxycarboxylic acid receptor 3	Plasma Membrane	other	atorvastatin/niacin, nicotinic acid/pioglitazone, nicotinic acid, lovastatin/niacin
497.69	1331.97	-1.42	5e-05	0.00247	ENSBTAG00000015145	S100A11	S100 calcium binding protein A11	Cytoplasm	other
242.34	647.375	-1.418	0.00045	0.0137	ENSBTAG00000000524	CSTB	cystatin B	Cytoplasm	peptidase
12.788	34.129	-1.416	0.00075	0.0196	ENSBTAG00000014784	NT5DC2	5'-nucleotidase domain containing 2	Cytoplasm	other
241.418	643.877	-1.415	0.0008	0.0206	ENSBTAG00000012640	S100A8	S100 calcium binding protein A8	Cytoplasm	other
112.473	298.822	-1.41	0.0016	0.0344	ENSBTAG00000047547	Gm8618	predicted gene 8618	Other	other
6.763	17.85	-1.4	5e-05	0.00247	ENSBTAG00000020382	RIN2	Ras and Rab interactor 2	Cytoplasm	other
2.241	5.905	-1.398	0.0001	0.00426	ENSBTAG00000007635	PLCL1	phospholipase C like 1	Cytoplasm	enzyme	quinacrine
11.124	29.033	-1.384	5e-05	0.00247	ENSBTAG00000019315	PLA2G7	phospholipase A2 group VII	Extracellular Space	enzyme	darapladib
926.648	2407.89	-1.378	0.00065	0.018	ENSBTAG00000017863	SRGN	serglycin	Cytoplasm	other
2.905	7.449	-1.358	0.00035	0.0112	ENSBTAG00000005165	CSGALNACT2	chondroitin sulfate N-acetylgalactosaminyltransferase 2	Cytoplasm	enzyme
2.387	6.108	-1.356	0.00095	0.0234	ENSBTAG00000002455	KLHL8	kelch like family member 8	Nucleus	other
600.913	1526.7	-1.345	5e-05	0.00247	ENSBTAG00000047229	CRIP1	cysteine rich protein 1	Cytoplasm	other
4.411	11.166	-1.34	0.0012	0.0278	ENSBTAG00000031332	RBKS	ribokinase	Cytoplasm	kinase
13.529	34.134	-1.335	5e-05	0.00247	ENSBTAG00000017665	DHRS4	dehydrogenase/reductase 4	Cytoplasm	enzyme
158.685	399.07	-1.33	5e-05	0.00247	ENSBTAG00000048229	TPT1	tumor protein, translationally-controlled 1	Cytoplasm	other
7.785	19.431	-1.32	0.0009	0.0225	ENSBTAG00000007275	TREM2	triggering receptor expressed on myeloid cells 2	Plasma Membrane	transmembrane receptor
36.265	90.119	-1.313	5e-05	0.00247	ENSBTAG00000019569	CD151	CD151 molecule (Raph blood group)	Plasma Membrane	other
80.536	199.808	-1.311	5e-05	0.00247	ENSBTAG00000010584	AP2S1	adaptor related protein complex 2 sigma 1 subunit	Cytoplasm	transporter
27.21	67.524	-1.311	5e-05	0.00247	ENSBTAG00000000786	NQO2	N-ribosyldihydronicotinamide:quinone reductase 2	Cytoplasm	enzyme	caricotamide
16.986	41.837	-1.3	0.0006	0.017	ENSBTAG00000047107	TNIP3	TNFAIP3 interacting protein 3	Cytoplasm	other
219.664	540.389	-1.299	0.0009	0.0225	ENSBTAG00000008683	LDHA	lactate dehydrogenase A	Cytoplasm	enzyme
7.815	19.209	-1.297	0.00085	0.0216	ENSBTAG00000006155	CCRL2	C-C motif chemokine receptor like 2	Plasma Membrane	G-protein coupled receptor
7.551	18.506	-1.293	0.0003	0.0101	ENSBTAG00000010681	NR1H3	nuclear receptor subfamily 1 group H member 3	Nucleus	ligand-dependent nuclear receptor
11.631	28.413	-1.289	0.0006	0.017	ENSBTAG00000006223	THEMIS2	thymocyte selection associated family member 2	Other	other
8.798	21.49	-1.288	0.001	0.0241	ENSBTAG00000005115	SLC31A2	solute carrier family 31 member 2	Plasma Membrane	transporter
21.041	51.299	-1.286	0.00035	0.0112	ENSBTAG00000014764	CD9	CD9 molecule	Plasma Membrane	other
0.766	1.867	-1.285	0.0015	0.0327	ENSBTAG00000002554	TCAF1	TRPM8 channel associated factor 1	Plasma Membrane	other
108.296	263.577	-1.283	5e-05	0.00247	ENSBTAG00000032481	DAPL1	death associated protein like 1	Other	other
9.797	23.814	-1.281	5e-05	0.00247	ENSBTAG00000008293	GPCPD1	glycerophosphocholine phosphodiesterase 1	Cytoplasm	enzyme
17.483	42.495	-1.281	0.0001	0.00426	ENSBTAG00000008541	MGST1	microsomal glutathione S-transferase 1	Cytoplasm	enzyme
149.222	360.42	-1.272	0.0007	0.0189	ENSBTAG00000008648	PRDX5	peroxiredoxin 5	Cytoplasm	enzyme	auranofin
6.598	15.896	-1.268	0.0002	0.0072	ENSBTAG00000000851	CYP20A1	cytochrome P450 family 20 subfamily A member 1	Other	enzyme
2.03	4.887	-1.268	0.0016	0.0344	ENSBTAG00000004303	SLC27A2	solute carrier family 27 member 2	Cytoplasm	transporter
49.488	119.217	-1.268	0.0001	0.00426	ENSBTAG00000001002	TCF7	transcription factor 7 (T-cell specific, HMG-box)	Nucleus	transcription regulator
4.887	11.7	-1.26	0.0003	0.0101	ENSBTAG00000003176	JAM3	junctional adhesion molecule 3	Plasma Membrane	other
25.124	59.239	-1.237	0.0019	0.0386	ENSBTAG00000013863	DUSP1	dual specificity phosphatase 1	Nucleus	phosphatase
18.035	42.34	-1.231	0.0001	0.00426	ENSBTAG00000011147	RNF13	ring finger protein 13	Cytoplasm	enzyme
18.507	42.825	-1.21	0.00015	0.00576	ENSBTAG00000032961	IER3IP1	immediate early response 3 interacting protein 1	Cytoplasm	other
1.867	4.305	-1.205	0.00145	0.0321	ENSBTAG00000025494	PAQR8	progestin and adipoQ receptor family member 8	Plasma Membrane	other
4.884	11.17	-1.193	0.0005	0.0149	ENSBTAG00000008893	ANO10	anoctamin 10	Plasma Membrane	ion channel
52.11	118.896	-1.19	0.0002	0.0072	ENSBTAG00000015707	TREML2	triggering receptor expressed on myeloid cells like 2	Plasma Membrane	other
58.293	132.724	-1.187	0.0001	0.00426	ENSBTAG00000019910	SDCBP	syndecan binding protein	Plasma Membrane	enzyme
44.482	101.121	-1.185	5e-05	0.00247	ENSBTAG00000009289	MS4A8	membrane spanning 4-domains A8	Plasma Membrane	other
8.449	19.194	-1.184	0.00045	0.0137	ENSBTAG00000017287	DRAM1	DNA damage regulated autophagy modulator 1	Cytoplasm	other
9.439	21.233	-1.17	0.00115	0.0267	ENSBTAG00000038375	STOM	stomatin	Plasma Membrane	other
8.377	18.793	-1.166	0.0006	0.017	ENSBTAG00000016481	CALU	calumenin	Cytoplasm	other
61.42	137.627	-1.164	0.00195	0.0394	ENSBTAG00000003840	GUCY1B3	guanylate cyclase 1 soluble subunit beta	Cytoplasm	enzyme	nitroglycerin, isosorbide-5-mononitrate, isosorbide dinitrate, nitroprusside
9.827	21.974	-1.161	0.0004	0.0126	ENSBTAG00000036154	TARP	TCR gamma alternate reading frame protein	Cytoplasm	other
10.428	23.291	-1.159	0.0001	0.00426	ENSBTAG00000019552	PGRMC1	progesterone receptor membrane component 1	Plasma Membrane	transmembrane receptor
2.457	5.471	-1.155	0.0014	0.0312	ENSBTAG00000000770	PGM2L1	phosphoglucomutase 2 like 1	Cytoplasm	enzyme
42.736	94.897	-1.151	0.00075	0.0196	ENSBTAG00000004553	TPM4	tropomyosin 4	Cytoplasm	other
6.096	13.481	-1.145	0.00135	0.0303	ENSBTAG00000015716	ERO1A	endoplasmic reticulum oxidoreductase 1 alpha	Cytoplasm	enzyme
25.077	55.085	-1.135	0.00015	0.00576	ENSBTAG00000008436	CDC25B	cell division cycle 25B	Nucleus	phosphatase
19.246	42.187	-1.132	0.00045	0.0137	ENSBTAG00000002647	RGS10	regulator of G-protein signaling 10	Cytoplasm	other
8.726	19.099	-1.13	0.00105	0.0248	ENSBTAG00000007163	SLC44A1	solute carrier family 44 member 1	Plasma Membrane	transporter
1.676	3.647	-1.122	0.00115	0.0267	ENSBTAG00000019187	ZNF462	zinc finger protein 462	Nucleus	other
23.483	51.062	-1.121	0.0013	0.0295	ENSBTAG00000016168	APLP2	amyloid beta precursor like protein 2	Cytoplasm	other
17.035	36.852	-1.113	0.00075	0.0196	ENSBTAG00000001822	SNX10	sorting nexin 10	Cytoplasm	transporter
13.587	29.14	-1.101	0.0006	0.017	ENSBTAG00000014821	SLC7A7	solute carrier family 7 member 7	Plasma Membrane	transporter
145.921	312.009	-1.096	0.0006	0.017	ENSBTAG00000017135	CTSS	cathepsin S	Cytoplasm	peptidase
605.04	1289.4	-1.092	0.0007	0.0189	ENSBTAG00000023471	RPL36	ribosomal protein L36	Cytoplasm	other
3.817	8.087	-1.083	0.0008	0.0206	ENSBTAG00000009055	RNF144B	ring finger protein 144B	Cytoplasm	enzyme
14.246	29.391	-1.045	0.0001	0.00426	ENSBTAG00000000013	PRKAA1	protein kinase AMP-activated catalytic subunit alpha 1	Cytoplasm	kinase	phenformin
16.385	33.791	-1.044	0.0001	0.00426	ENSBTAG00000000672	FAM105A	family with sequence similarity 105 member A	Other	other
36.691	75.372	-1.039	0.00025	0.00872	ENSBTAG00000007158	TSPAN31	tetraspanin 31	Plasma Membrane	other
2.286	4.683	-1.035	0.00265	0.0499	ENSBTAG00000021778	SELENON	selenoprotein N	Cytoplasm	other
4.597	9.416	-1.035	0.0013	0.0295	ENSBTAG00000003752	SLC25A24	solute carrier family 25 member 24	Cytoplasm	transporter
2.339	4.766	-1.027	0.0024	0.0464	ENSBTAG00000016208	TGM2	transglutaminase 2	Cytoplasm	enzyme
5.877	11.934	-1.022	0.0023	0.0448	ENSBTAG00000023523	GKAP1	G kinase anchoring protein 1	Cytoplasm	other
46.409	94.244	-1.022	0.00095	0.0234	ENSBTAG00000016061	RSAD2	radical S-adenosyl methionine domain containing 2	Cytoplasm	enzyme
6.827	13.86	-1.022	0.0004	0.0126	ENSBTAG00000001017	SLK	STE20 like kinase	Nucleus	kinase
30.645	61.641	-1.008	0.0003	0.0101	ENSBTAG00000006561	RASGEF1B	RasGEF domain family member 1B	Other	other
11.182	22.297	-0.996	0.00045	0.0137	ENSBTAG00000019175	SOBP	sine oculis binding protein homolog	Nucleus	other
11.612	22.941	-0.982	0.0015	0.0327	ENSBTAG00000035995	TNFAIP2	TNF alpha induced protein 2	Extracellular Space	other
13.227	26.024	-0.976	0.001	0.0241	ENSBTAG00000000494	PDE4D	phosphodiesterase 4D	Cytoplasm	enzyme	dyphylline, nitroglycerin, caffeine/ergotamine, arofylline, tetomilast, L 869298, apremilast, anagrelide, cilomilast, milrinone, dipyridamole, L-826,141, ketotifen, roflumilast, tolbutamide, theophylline, pentoxifylline, caffeine
13.957	27.409	-0.974	0.00045	0.0137	ENSBTAG00000012778	CAPN2	calpain 2	Cytoplasm	peptidase
10.142	19.877	-0.971	0.00135	0.0303	ENSBTAG00000010717	SSBP3	single stranded DNA binding protein 3	Nucleus	transcription regulator
13.642	26.576	-0.962	0.00065	0.018	ENSBTAG00000001105	ANXA4	annexin A4	Plasma Membrane	other
12.648	24.633	-0.962	0.001	0.0241	ENSBTAG00000021636	GPR155	G protein-coupled receptor 155	Plasma Membrane	G-protein coupled receptor
4.534	8.814	-0.959	0.00165	0.035	ENSBTAG00000013462	L1CAM	L1 cell adhesion molecule	Plasma Membrane	other
59.001	114.723	-0.959	0.0007	0.0189	ENSBTAG00000010521	PVRIG	poliovirus receptor related immunoglobulin domain containing	Plasma Membrane	other
9.334	17.978	-0.946	0.0021	0.0417	ENSBTAG00000004842	RSPRY1	ring finger and SPRY domain containing 1	Other	other
18.358	35.257	-0.941	0.0007	0.0189	ENSBTAG00000005218	PDE3B	phosphodiesterase 3B	Cytoplasm	enzyme	dyphylline, nitroglycerin, medorinone, cilostazol, dipyridamole, amrinone, tolbutamide, theophylline, pentoxifylline
10.973	20.935	-0.932	0.0013	0.0295	ENSBTAG00000011225	TMX1	thioredoxin related transmembrane protein 1	Cytoplasm	enzyme
65.8	123.661	-0.91	0.0015	0.0327	ENSBTAG00000015060	GBP5	guanylate binding protein 5	Plasma Membrane	enzyme
13.016	24.318	-0.902	0.00105	0.0248	ENSBTAG00000015105	HERPUD2	HERPUD family member 2	Other	other
10.977	20.485	-0.9	0.00175	0.0363	ENSBTAG00000005976	HSD17B7	hydroxysteroid 17-beta dehydrogenase 7	Cytoplasm	enzyme
6.09	11.324	-0.895	0.00175	0.0363	ENSBTAG00000015066	LANCL1	LanC like 1	Plasma Membrane	other
82.23	152.949	-0.895	0.0023	0.0448	ENSBTAG00000021955	NPC2	NPC intracellular cholesterol transporter 2	Extracellular Space	other
63.368	117.849	-0.895	0.0026	0.0495	ENSBTAG00000019872	PIK3AP1	phosphoinositide-3-kinase adaptor protein 1	Cytoplasm	kinase
21.488	39.898	-0.893	0.0015	0.0327	ENSBTAG00000016961	RAP2B	RAP2B, member of RAS oncogene family	Plasma Membrane	enzyme
89.587	166.154	-0.891	0.00245	0.047	ENSBTAG00000040392	MGC139164	expressed sequence MGC139164	Other	other
32.358	59.773	-0.885	0.0015	0.0327	ENSBTAG00000005180	RBMS1	RNA binding motif single stranded interacting protein 1	Nucleus	other
86.482	159.489	-0.883	0.0013	0.0295	ENSBTAG00000020894	LAPTM4A	lysosomal protein transmembrane 4 alpha	Cytoplasm	other
14.342	26.403	-0.88	0.00175	0.0363	ENSBTAG00000020412	RAP2A	RAP2A, member of RAS oncogene family	Plasma Membrane	enzyme
22.919	42.122	-0.878	0.00165	0.035	ENSBTAG00000018000	CLN3	CLN3, battenin	Cytoplasm	other
80.963	148.233	-0.873	0.00125	0.0288	ENSBTAG00000004855	PRDX6	peroxiredoxin 6	Cytoplasm	enzyme
10.429	19.072	-0.871	0.00205	0.0409	ENSBTAG00000003825	PTPN12	protein tyrosine phosphatase, non-receptor type 12	Cytoplasm	phosphatase
90.922	164.814	-0.858	0.0017	0.0356	ENSBTAG00000001296	TMEM50A	transmembrane protein 50A	Plasma Membrane	other
28.343	51.059	-0.849	0.00165	0.035	ENSBTAG00000000979	SMIM19	small integral membrane protein 19	Nucleus	other
61.879	110.754	-0.84	0.002	0.0401	ENSBTAG00000009526	TMEM59	transmembrane protein 59	Plasma Membrane	peptidase
47.799	85.161	-0.833	0.00205	0.0409	ENSBTAG00000017468	NUCB2	nucleobindin 2	Nucleus	other
86.466	153.371	-0.827	0.0023	0.0448	ENSBTAG00000021705	UFC1	ubiquitin-fold modifier conjugating enzyme 1	Cytoplasm	enzyme
81.75	46.984	0.799	0.00255	0.0486	ENSBTAG00000010497	TRAF2	TNF receptor associated factor 2	Cytoplasm	enzyme
48.36	27.348	0.822	0.0021	0.0417	ENSBTAG00000031327	TRMT61A	tRNA methyltransferase 61A	Nucleus	enzyme
25.275	14.147	0.837	0.002	0.0401	ENSBTAG00000027557	ZNF408	zinc finger protein 408	Nucleus	other
55.438	30.871	0.845	0.00265	0.0499	ENSBTAG00000001712	CMTM7	CKLF like MARVEL transmembrane domain containing 7	Extracellular Space	cytokine
99.02	54.73	0.855	0.0024	0.0464	ENSBTAG00000006282	POU2AF1	POU class 2 associating factor 1	Nucleus	transcription regulator
49.665	27.309	0.863	0.0016	0.0344	ENSBTAG00000009614	NRROS	negative regulator of reactive oxygen species	Cytoplasm	other
44.6	24.444	0.868	0.0017	0.0356	ENSBTAG00000006542	RABEP2	rabaptin, RAB GTPase binding effector protein 2	Cytoplasm	other
61.702	33.356	0.887	0.00095	0.0234	ENSBTAG00000039573	RABL6	RAB, member RAS oncogene family-like 6	Cytoplasm	other
43.159	23.242	0.893	0.00105	0.0248	ENSBTAG00000020117	ZBTB7A	zinc finger and BTB domain containing 7A	Nucleus	transcription regulator
19.495	10.489	0.894	0.001	0.0241	ENSBTAG00000018272	RERE	arginine-glutamic acid dipeptide repeats	Nucleus	transcription regulator
23.484	12.639	0.894	0.0011	0.0258	ENSBTAG00000015224	TCOF1	treacle ribosome biogenesis factor 1	Nucleus	transporter
20.904	11.227	0.897	0.00185	0.0378	ENSBTAG00000019059	ATG16L2	autophagy related 16 like 2	Extracellular Space	other
15.424	8.285	0.897	0.00245	0.047	ENSBTAG00000008006	RASGRP3	RAS guanyl releasing protein 3	Cytoplasm	other
22.016	11.801	0.9	0.00265	0.0499	ENSBTAG00000002315	RNF34	ring finger protein 34	Cytoplasm	enzyme
14.774	7.882	0.906	0.00185	0.0378	ENSBTAG00000010069	EGR1	early growth response 1	Nucleus	transcription regulator
16.864	8.984	0.908	0.00105	0.0248	ENSBTAG00000016592	CAPN15	calpain 15	Other	peptidase
57.764	30.761	0.909	0.00105	0.0248	ENSBTAG00000018938	CDIP1	cell death inducing p53 target 1	Nucleus	other
39.243	20.856	0.912	0.0014	0.0312	ENSBTAG00000014698	CARD11	caspase recruitment domain family member 11	Cytoplasm	kinase
36.459	19.332	0.915	0.00185	0.0378	ENSBTAG00000011889	NOC4L	nucleolar complex associated 4 homolog	Nucleus	other
33.832	17.806	0.926	0.0015	0.0327	ENSBTAG00000010502	SERTAD3	SERTA domain containing 3	Nucleus	transcription regulator
47.618	24.976	0.931	0.0007	0.0189	ENSBTAG00000016462	TCF4	transcription factor 4	Nucleus	transcription regulator
20.985	10.979	0.935	0.0007	0.0189	ENSBTAG00000002277	MLLT1	MLLT1, super elongation complex subunit	Nucleus	transcription regulator
21.808	11.394	0.937	0.00095	0.0234	ENSBTAG00000024162	SLC19A1	solute carrier family 19 member 1	Plasma Membrane	transporter
24.294	12.675	0.939	0.00115	0.0267	ENSBTAG00000011079	2410002F23Rik	RIKEN cDNA 2410002F23 gene	Other	other
60.607	31.258	0.955	0.0009	0.0225	ENSBTAG00000002103	PLCG2	phospholipase C gamma 2	Cytoplasm	enzyme
19.265	9.933	0.956	0.00135	0.0303	ENSBTAG00000013624	LMNB2	lamin B2	Nucleus	other
8.347	4.25	0.974	0.00025	0.00872	ENSBTAG00000001644	MDN1	midasin AAA ATPase 1	Nucleus	other
56.431	28.581	0.981	0.001	0.0241	ENSBTAG00000011887	CD22	CD22 molecule	Plasma Membrane	transmembrane receptor	epratuzumab, BL22 immunotoxin, inotuzumab ozogamicin, combotox, RFB4-dgRTA, immunotoxin HA22
20.597	10.416	0.984	0.0006	0.017	ENSBTAG00000000738	DAPK1	death associated protein kinase 1	Cytoplasm	kinase
38.589	19.49	0.985	0.001	0.0241	ENSBTAG00000034159	FCRLA	Fc receptor like A	Plasma Membrane	other
32.736	16.529	0.986	0.00065	0.018	ENSBTAG00000009206	FOXS1	forkhead box S1	Nucleus	transcription regulator
16.054	8.082	0.99	0.0012	0.0278	ENSBTAG00000006832	SLC5A6	solute carrier family 5 member 6	Plasma Membrane	transporter
9.571	4.814	0.991	0.0006	0.017	ENSBTAG00000003990	ITPRIP	inositol 1,4,5-trisphosphate receptor interacting protein	Extracellular Space	other
230.595	115.556	0.997	0.00125	0.0288	ENSBTAG00000017855	ITM2C	integral membrane protein 2C	Cytoplasm	other
29.127	14.506	1.006	0.0003	0.0101	ENSBTAG00000006612	SCAF1	SR-related CTD associated factor 1	Extracellular Space	other
22.105	10.887	1.022	0.0003	0.0101	ENSBTAG00000020054	TNFRSF21	TNF receptor superfamily member 21	Plasma Membrane	transmembrane receptor
19.909	9.762	1.028	0.0005	0.0149	ENSBTAG00000016723	GFI1	growth factor independent 1 transcriptional repressor	Nucleus	transcription regulator
36.188	17.686	1.033	0.0008	0.0206	ENSBTAG00000015126	TNIP2	TNFAIP3 interacting protein 2	Cytoplasm	other
96.174	46.974	1.034	0.0001	0.00426	ENSBTAG00000013705	NFKBIE	NFKB inhibitor epsilon	Nucleus	transcription regulator
2.165	1.055	1.037	0.00225	0.0443	ENSBTAG00000009852	NAV3	neuron navigator 3	Nucleus	other
17.863	8.708	1.037	0.00095	0.0234	ENSBTAG00000018334	PLAGL2	PLAG1 like zinc finger 2	Nucleus	transcription regulator
33.308	16.193	1.041	0.0001	0.00426	ENSBTAG00000012384	TFEB	transcription factor EB	Nucleus	transcription regulator
9.5	4.607	1.044	0.0009	0.0225	ENSBTAG00000012039	PHACTR1	phosphatase and actin regulator 1	Cytoplasm	other
26.671	12.922	1.045	5e-05	0.00247	ENSBTAG00000009996	DOT1L	DOT1 like histone lysine methyltransferase	Nucleus	phosphatase	EPZ-5676
91.604	44.389	1.045	0.00105	0.0248	ENSBTAG00000019303	MAFK	MAF bZIP transcription factor K	Nucleus	transcription regulator
29.813	14.449	1.045	5e-05	0.00247	ENSBTAG00000007427	PPRC1	peroxisome proliferator-activated receptor gamma, coactivator-related 1	Nucleus	transcription regulator
216.476	104.48	1.051	0.0006	0.017	ENSBTAG00000031430	CD83	CD83 molecule	Plasma Membrane	transmembrane receptor
186.841	90.09	1.052	0.00195	0.0394	ENSBTAG00000008471	MX2	MX dynamin like GTPase 2	Nucleus	enzyme
60.185	28.999	1.053	0.0007	0.0189	ENSBTAG00000004305	RGS16	regulator of G-protein signaling 16	Cytoplasm	other
48.72	23.462	1.054	0.0003	0.0101	ENSBTAG00000007927	SLAMF1	signaling lymphocytic activation molecule family member 1	Plasma Membrane	transmembrane receptor
11.332	5.445	1.057	0.0021	0.0417	ENSBTAG00000016770	GAPT	GRB2 binding adaptor protein, transmembrane	Other	other
5.639	2.709	1.058	0.0017	0.0356	ENSBTAG00000013288	SUGP2	SURP and G-patch domain containing 2	Nucleus	other
143.738	68.852	1.062	0.00025	0.00872	ENSBTAG00000018202	CYB561A3	cytochrome b561 family member A3	Cytoplasm	other
22.688	10.849	1.064	0.0001	0.00426	ENSBTAG00000020414	DHX37	DEAH-box helicase 37	Nucleus	enzyme
330.404	157.887	1.065	0.0004	0.0126	ENSBTAG00000019588	HLA-DQB1	major histocompatibility complex, class II, DQ beta 1	Plasma Membrane	other
19.958	9.524	1.067	0.0008	0.0206	ENSBTAG00000003696	BICDL1	BICD family like cargo adaptor 1	Cytoplasm	other
48.104	22.938	1.068	0.0001	0.00426	ENSBTAG00000018577	SLC7A1	solute carrier family 7 member 1	Plasma Membrane	transporter
6.208	2.957	1.07	0.00045	0.0137	ENSBTAG00000001567	LRRK1	leucine rich repeat kinase 1	Cytoplasm	kinase
12.594	5.977	1.075	0.0015	0.0327	ENSBTAG00000005934	TTYH3	tweety family member 3	Plasma Membrane	ion channel
31.594	14.948	1.08	5e-05	0.00247	ENSBTAG00000020649	CIITA	class II major histocompatibility complex transactivator	Nucleus	transcription regulator
33.192	15.695	1.081	0.0002	0.0072	ENSBTAG00000020350	DUSP2	dual specificity phosphatase 2	Nucleus	phosphatase
54.327	25.551	1.088	0.0002	0.0072	ENSBTAG00000006526	BCL2L1	BCL2 like 1	Cytoplasm	other
27.338	12.844	1.09	0.0001	0.00426	ENSBTAG00000001229	SLC25A22	solute carrier family 25 member 22	Cytoplasm	transporter
63.63	29.641	1.102	0.0001	0.00426	ENSBTAG00000019302	BCL2	BCL2, apoptosis regulator	Cytoplasm	transporter	oblimersen, rasagiline, (-)-gossypol, navitoclax, gemcitabine/paclitaxel, bortezomib/paclitaxel, venetoclax, paclitaxel/trastuzumab, paclitaxel/pertuzumab/trastuzumab, lapatinib/paclitaxel, doxorubicin/paclitaxel, epirubicin/paclitaxel, paclitaxel/ramucirumab, paclitaxel/topotecan, BCL201, S 055746, paclitaxel
7.966	3.702	1.106	0.0002	0.0072	ENSBTAG00000003822	CROCC	ciliary rootlet coiled-coil, rootletin	Plasma Membrane	other
20.711	9.579	1.112	0.00035	0.0112	ENSBTAG00000032132	ELL3	elongation factor for RNA polymerase II 3	Nucleus	transcription regulator
6.169	2.848	1.115	0.00055	0.0162	ENSBTAG00000005464	ADCY6	adenylate cyclase 6	Plasma Membrane	enzyme
16.576	7.619	1.121	0.0001	0.00426	ENSBTAG00000018772	TAF1C	TATA-box binding protein associated factor, RNA polymerase I subunit C	Nucleus	transcription regulator
21.785	10.009	1.122	0.0002	0.0072	ENSBTAG00000005998	NOCT	nocturnin	Nucleus	transcription regulator
17.676	8.104	1.125	0.0001	0.00426	ENSBTAG00000032183	NELL2	neural EGFL like 2	Extracellular Space	other
123.328	56.496	1.126	5e-05	0.00247	ENSBTAG00000004580	MS4A1	membrane spanning 4-domains A1	Plasma Membrane	other	tositumomab, rituximab, ofatumumab, veltuzumab, methotrexate/ofatumumab, ocrelizumab, SBI-087, bortezomib/cladribine/rituximab, PF-5212374, obinutuzumab, cyclophosphamide/fludarabine phosphate/rituximab, methotrexate/rituximab, rituximab/temozolomide, methotrexate/rituximab/temozolomide, cyclophosphamide/dexamethasone/rituximab, fludarabine phosphate/rituximab, rituximab/thalidomide, cyclophospha…
49.389	22.626	1.126	5e-05	0.00247	ENSBTAG00000000670	RRP9	ribosomal RNA processing 9, small subunit (SSU) processome component, homolog (yeast)	Nucleus	other
12.819	5.856	1.13	0.00035	0.0112	ENSBTAG00000004337	PDE1B	phosphodiesterase 1B	Cytoplasm	enzyme
177.914	81.011	1.135	0.00015	0.00576	ENSBTAG00000022622	CISH	cytokine inducible SH2 containing protein	Cytoplasm	other
73.599	33.078	1.154	5e-05	0.00247	ENSBTAG00000015511	FADS3	fatty acid desaturase 3	Plasma Membrane	enzyme
62.248	27.695	1.168	5e-05	0.00247	ENSBTAG00000012498	PAX5	paired box 5	Nucleus	transcription regulator
129.363	57.539	1.169	0.0002	0.0072	ENSBTAG00000002939	FURIN	furin, paired basic amino acid cleaving enzyme	Cytoplasm	peptidase	hexa-D-arginine, furin inhibitor, nona-D-arginine amide
19.904	8.831	1.172	0.00025	0.00872	ENSBTAG00000003959	ARHGAP24	Rho GTPase activating protein 24	Cytoplasm	other
34.629	15.332	1.175	0.00015	0.00576	ENSBTAG00000023028	WDFY4	WDFY family member 4	Other	other
13.589	5.996	1.18	0.0001	0.00426	ENSBTAG00000000357	PRAG1	PEAK1 related kinase activating pseudokinase 1	Nucleus	kinase
6.035	2.664	1.18	0.0003	0.0101	ENSBTAG00000018198	TLR9	toll like receptor 9	Plasma Membrane	transmembrane receptor	agatolimod, HYB-2055, GNKG168, SD-101, hydroxychloroquine
28.926	12.611	1.198	0.00055	0.0162	ENSBTAG00000043953	SPIB	Spi-B transcription factor	Nucleus	transcription regulator
6.633	2.884	1.201	0.00065	0.018	ENSBTAG00000019371	CNR2	cannabinoid receptor 2	Plasma Membrane	G-protein coupled receptor	trans-(±)-nabilone, BAY 38-7271, delta-9-tetrahydrocannabinol
34.576	14.964	1.208	5e-05	0.00247	ENSBTAG00000014380	MCM2	minichromosome maintenance complex component 2	Nucleus	enzyme
7.915	3.427	1.208	0.00135	0.0303	ENSBTAG00000019771	PALM	paralemmin	Plasma Membrane	other
11.113	4.798	1.212	0.00085	0.0216	ENSBTAG00000001156	ST3GAL1	ST3 beta-galactoside alpha-2,3-sialyltransferase 1	Cytoplasm	enzyme
8.35	3.602	1.213	0.00205	0.0409	ENSBTAG00000010815	CAMKK2	calcium/calmodulin dependent protein kinase kinase 2	Cytoplasm	kinase
21.418	9.239	1.213	5e-05	0.00247	ENSBTAG00000021538	MYO1E	myosin IE	Cytoplasm	enzyme
40.281	17.358	1.214	5e-05	0.00247	ENSBTAG00000007388	ZC3H12D	zinc finger CCCH-type containing 12D	Cytoplasm	other
32.505	13.974	1.218	5e-05	0.00247	ENSBTAG00000015131	SLC29A1	solute carrier family 29 member 1 (Augustine blood group)	Plasma Membrane	transporter
14.282	6.106	1.226	5e-05	0.00247	ENSBTAG00000016738	DTX1	deltex E3 ubiquitin ligase 1	Nucleus	transcription regulator
25.313	10.819	1.226	5e-05	0.00247	ENSBTAG00000024633	PIK3C2B	phosphatidylinositol-4-phosphate 3-kinase catalytic subunit type 2 beta	Cytoplasm	kinase
15.919	6.795	1.228	5e-05	0.00247	ENSBTAG00000020944	PIEZO1	piezo type mechanosensitive ion channel component 1	Cytoplasm	ion channel
263.085	112.152	1.23	0.0001	0.00426	ENSBTAG00000046320	CXCR5	C-X-C motif chemokine receptor 5	Plasma Membrane	G-protein coupled receptor
25.697	10.918	1.235	5e-05	0.00247	ENSBTAG00000031267	SERPINB9	serpin family B member 9	Cytoplasm	other
11.872	5.035	1.237	0.00195	0.0394	ENSBTAG00000046266	TNFSF9	tumor necrosis factor superfamily member 9	Plasma Membrane	cytokine
146.895	62.238	1.239	0.0001	0.00426	ENSBTAG00000012228	SEMA4A	semaphorin 4A	Plasma Membrane	other
11.449	4.846	1.24	0.00075	0.0196	ENSBTAG00000013702	ZNF296	zinc finger protein 296	Nucleus	other
154.391	65.186	1.244	5e-05	0.00247	ENSBTAG00000003012	TRAF1	TNF receptor associated factor 1	Cytoplasm	other
49.226	20.738	1.247	5e-05	0.00247	ENSBTAG00000011554	SURF6	surfeit 6	Nucleus	other
2.971	1.238	1.263	0.00015	0.00576	ENSBTAG00000020745	HIVEP3	human immunodeficiency virus type I enhancer binding protein 3	Nucleus	transcription regulator
6.283	2.546	1.303	0.00165	0.035	ENSBTAG00000020957	FZD5	frizzled class receptor 5	Plasma Membrane	G-protein coupled receptor
15.497	6.224	1.316	5e-05	0.00247	ENSBTAG00000009918	GSE1	Gse1 coiled-coil protein	Extracellular Space	other
20.258	8.113	1.32	5e-05	0.00247	ENSBTAG00000000462	CCDC102A	coiled-coil domain containing 102A	Other	other
62.564	24.77	1.337	5e-05	0.00247	ENSBTAG00000007424	LIF	leukemia inhibitory factor	Extracellular Space	cytokine
6.198	2.424	1.354	0.0013	0.0295	ENSBTAG00000038241	REPIN1	replication initiator 1	Nucleus	other
196.027	76.583	1.356	5e-05	0.00247	ENSBTAG00000015635	TNFRSF4	TNF receptor superfamily member 4	Plasma Membrane	transmembrane receptor	GSK3174998, PF-04518600
4.75	1.85	1.36	0.0023	0.0448	ENSBTAG00000039937	TNFRSF8	TNF receptor superfamily member 8	Plasma Membrane	transmembrane receptor	HeFi-1 monoclonal antibody, brentuximab vedotin, brentuximab vedotin/rituximab
7.078	2.755	1.361	5e-05	0.00247	ENSBTAG00000002224	UHRF1	ubiquitin like with PHD and ring finger domains 1	Nucleus	transcription regulator
9.773	3.801	1.362	0.00105	0.0248	ENSBTAG00000019293	EGR3	early growth response 3	Nucleus	transcription regulator
8.339	3.207	1.378	0.00135	0.0303	ENSBTAG00000003994	IGFBP3	insulin like growth factor binding protein 3	Extracellular Space	other
22.602	8.684	1.38	5e-05	0.00247	ENSBTAG00000021879	VCL	vinculin	Plasma Membrane	enzyme
21.217	8.032	1.401	5e-05	0.00247	ENSBTAG00000044126	SNTB1	syntrophin beta 1	Plasma Membrane	other
74.059	27.855	1.411	5e-05	0.00247	ENSBTAG00000038737	P2RY6	pyrimidinergic receptor P2Y6	Plasma Membrane	G-protein coupled receptor
50.397	18.93	1.413	5e-05	0.00247	ENSBTAG00000014172	FGD2	FYVE, RhoGEF and PH domain containing 2	Cytoplasm	other
5.415	2.03	1.416	0.00055	0.0162	ENSBTAG00000020003	KLHL14	kelch like family member 14	Cytoplasm	other
48.297	18.007	1.423	5e-05	0.00247	ENSBTAG00000039764	IER5	immediate early response 5	Other	other
24.852	9.177	1.437	5e-05	0.00247	ENSBTAG00000014375	TMCC3	transmembrane and coiled-coil domain family 3	Other	other
4.84	1.755	1.464	0.00045	0.0137	ENSBTAG00000008348	NOL4L	nucleolar protein 4 like	Other	other
2.757	0.994	1.471	0.00075	0.0196	ENSBTAG00000018572	FLT3	fms related tyrosine kinase 3	Plasma Membrane	kinase	sunitinib, dovitinib, tandutinib, XL999, cabozantinib, amuvatinib, nintedanib, quizartinib, KW 2449, ponatinib, bortezomib/sorafenib, dexamethasone/lenalidomide/sorafenib, bevacizumab/sorafenib, pexidartinib, crenolanib, SB-1317, cabozantinib/erlotinib, famitinib, cytarabine/idarubicin/sorafenib, 5-azacytidine/sorafenib, decitabine/sorafenib, FLX925, AKN-028, gilteritinib, 4SC-203, everolimus/sor…
17.419	6.231	1.483	5e-05	0.00247	ENSBTAG00000046409	EGR2	early growth response 2	Nucleus	transcription regulator
11.674	4.177	1.483	5e-05	0.00247	ENSBTAG00000002163	PTGER2	prostaglandin E receptor 2	Plasma Membrane	G-protein coupled receptor	misoprostol, prostaglandin E2, prostaglandin E1, CP 533536, diclofenac/misoprostol
137.598	49.182	1.484	5e-05	0.00247	ENSBTAG00000003191	FSCN1	fascin actin-bundling protein 1	Cytoplasm	other
1.428	0.508	1.491	0.0016	0.0344	ENSBTAG00000009655	TNS3	tensin 3	Plasma Membrane	phosphatase
2.486	0.874	1.509	0.0011	0.0258	ENSBTAG00000009586	CDC25A	cell division cycle 25A	Nucleus	phosphatase
31.202	10.95	1.511	5e-05	0.00247	ENSBTAG00000023611	ZBTB32	zinc finger and BTB domain containing 32	Nucleus	transcription regulator
29.749	10.422	1.513	5e-05	0.00247	ENSBTAG00000003237	IQSEC1	IQ motif and Sec7 domain 1	Cytoplasm	other
2.265	0.793	1.515	5e-05	0.00247	ENSBTAG00000013191	AGRN	agrin	Plasma Membrane	other
23.402	8.11	1.529	5e-05	0.00247	ENSBTAG00000044208	DUSP4	dual specificity phosphatase 4	Nucleus	phosphatase
221.533	76.553	1.533	5e-05	0.00247	ENSBTAG00000004386	SOCS1	suppressor of cytokine signaling 1	Cytoplasm	other
9.96	3.43	1.538	0.0001	0.00426	ENSBTAG00000032808	FASLG	Fas ligand	Extracellular Space	cytokine	APG101
2.89	0.988	1.549	0.0002	0.0072	ENSBTAG00000018137	A2M	alpha-2-macroglobulin	Extracellular Space	transporter
1.477	0.499	1.566	0.0005	0.0149	ENSBTAG00000012943	PPARGC1B	PPARG coactivator 1 beta	Nucleus	transcription regulator
18.625	6.288	1.567	0.0003	0.0101	ENSBTAG00000034883	CCR4	C-C motif chemokine receptor 4	Plasma Membrane	G-protein coupled receptor	mogamulizumab
34.106	11.499	1.568	5e-05	0.00247	ENSBTAG00000015160	PLD4	phospholipase D family member 4	Extracellular Space	enzyme
172.866	57.893	1.578	5e-05	0.00247	ENSBTAG00000038639	CXCL9	C-X-C motif chemokine ligand 9	Extracellular Space	cytokine
11.069	3.703	1.58	5e-05	0.00247	ENSBTAG00000025898	TBC1D8	TBC1 domain family member 8	Plasma Membrane	other
27.017	8.988	1.588	0.0005	0.0149	ENSBTAG00000032451	HIST1H2BH	histone cluster 1 H2B family member h	Nucleus	other
237.957	79.17	1.588	5e-05	0.00247	ENSBTAG00000000016	LTA	lymphotoxin alpha	Extracellular Space	cytokine	etanercept, etanercept/methotrexate
2.156	0.716	1.591	0.0017	0.0356	ENSBTAG00000039366	CD1A	CD1a molecule	Plasma Membrane	other
78.986	26.204	1.592	5e-05	0.00247	ENSBTAG00000007334	NFKBID	NFKB inhibitor delta	Nucleus	transcription regulator
3.304	1.092	1.598	0.0001	0.00426	ENSBTAG00000019712	ST14	suppression of tumorigenicity 14	Plasma Membrane	peptidase
18.928	6.216	1.606	0.00235	0.0457	ENSBTAG00000032452	HIST1H3H	histone cluster 1 H3 family member h	Nucleus	other
1.234	0.402	1.617	0.0017	0.0356	ENSBTAG00000006948	GARNL3	GTPase activating Rap/RanGAP domain like 3	Other	other
27.635	8.955	1.626	0.0003	0.0101	ENSBTAG00000024177	HIST1H2BC	histone cluster 1 H2B family member c	Nucleus	other
3.161	1.023	1.628	0.00105	0.0248	ENSBTAG00000003971	E2F1	E2F transcription factor 1	Nucleus	transcription regulator
2.051	0.655	1.646	0.0017	0.0356	ENSBTAG00000011241	HPDL	4-hydroxyphenylpyruvate dioxygenase like	Other	other
3.961	1.25	1.664	0.0002	0.0072	ENSBTAG00000010927	CBFA2T3	CBFA2/RUNX1 translocation partner 3	Nucleus	transcription regulator
29.961	9.417	1.67	5e-05	0.00247	ENSBTAG00000018248	MGLL	monoglyceride lipase	Plasma Membrane	enzyme
20.322	6.259	1.699	5e-05	0.00247	ENSBTAG00000016414	VDR	vitamin D (1,25- dihydroxyvitamin D3) receptor	Nucleus	transcription regulator	calcipotriene, ergocalciferol, ILX-23-7553, alendronate/cholecalciferol, 2-(3-hydroxypropoxy)calcitriol, betamethasone dipropionate/calcipotriene, alfacalcidol, calcium carbonate/cholecalciferol, paricalcitol, doxercalciferol, cholecalciferol, calcitriol, calcifediol
26.735	8.184	1.708	5e-05	0.00247	ENSBTAG00000039702	FCRL3	Fc receptor like 3	Plasma Membrane	other
6.103	1.849	1.722	5e-05	0.00247	ENSBTAG00000008852	SIGLEC10	sialic acid binding Ig like lectin 10	Plasma Membrane	other
3.157	0.936	1.755	0.00165	0.035	ENSBTAG00000004215	RARRES2	retinoic acid receptor responder 2	Plasma Membrane	transmembrane receptor
115.952	34.293	1.758	0.0001	0.00426	ENSBTAG00000003313	TNFRSF9	TNF receptor superfamily member 9	Plasma Membrane	transmembrane receptor	urelumab
1.405	0.407	1.787	0.0018	0.037	ENSBTAG00000040490	CCDC3	coiled-coil domain containing 3	Cytoplasm	other
55.928	16.177	1.79	5e-05	0.00247	ENSBTAG00000011446	SEMA7A	semaphorin 7A (John Milton Hagen blood group)	Plasma Membrane	transmembrane receptor
10.177	2.941	1.791	5e-05	0.00247	ENSBTAG00000021777	Doc2g	double C2, gamma	Nucleus	other
3.512	0.999	1.814	0.00145	0.0321	ENSBTAG00000002669	RASSF4	Ras association domain family member 4	Other	other
3.837	1.091	1.814	0.00025	0.00872	ENSBTAG00000007253	TSPAN33	tetraspanin 33	Plasma Membrane	other
167.991	47.609	1.819	5e-05	0.00247	ENSBTAG00000017718	CCL22	C-C motif chemokine ligand 22	Extracellular Space	cytokine
353.431	99.45	1.829	5e-05	0.00247	ENSBTAG00000025471	TNF	tumor necrosis factor	Extracellular Space	cytokine	adalimumab, etanercept, infliximab, certolizumab, golimumab, infliximab/methotrexate, dexamethasone/thalidomide, dexamethasone/pomalidomide, cyclophosphamide/dexamethasone/thalidomide, golimumab/methotrexate, bortezomib/dexamethasone/thalidomide, rituximab/thalidomide, bortezomib/thalidomide, prednisone/thalidomide, adalimumab/methotrexate, etanercept/methotrexate, pomalidomide, thalidomide
7.042	1.972	1.837	5e-05	0.00247	ENSBTAG00000007109	ASB2	ankyrin repeat and SOCS box containing 2	Nucleus	transcription regulator
139.033	38.579	1.85	5e-05	0.00247	ENSBTAG00000015953	IL13	interleukin 13	Extracellular Space	cytokine	tralokinumab
1.906	0.528	1.853	0.00035	0.0112	ENSBTAG00000012518	PCDH1	protocadherin 1	Plasma Membrane	other
1.461	0.404	1.854	0.0022	0.0436	ENSBTAG00000015177	PRSS23	protease, serine 23	Extracellular Space	peptidase
16.925	4.629	1.87	0.00015	0.00576	ENSBTAG00000034220	CDKN2A	cyclin dependent kinase inhibitor 2A	Nucleus	transcription regulator
7.572	2.061	1.877	0.0006	0.017	ENSBTAG00000004741	IL12B	interleukin 12B	Extracellular Space	cytokine	ustekinumab, methotrexate/ustekinumab
2.661	0.717	1.892	0.00025	0.00872	ENSBTAG00000014523	DIRAS2	DIRAS family GTPase 2	Plasma Membrane	enzyme
0.634	0.162	1.971	0.00225	0.0443	ENSBTAG00000012297	FAM65C	family with sequence similarity 65 member C	Other	other
1.408	0.353	1.995	0.0023	0.0448	ENSBTAG00000001139	ACHE	acetylcholinesterase (Cartwright blood group)	Plasma Membrane	enzyme	ZT-1, ladostigil, terestigmine, acetylcholinesterase inhibitor, donepezil/memantine, caracemide, donepezil/solifenacin, atropine/edrophonium, BW 284 C 51, neostigmine, 2,3 butanedione monoxime, echothiophate, tacrine, edrophonium, isoflurophate, pyridostigmine, demecarium, ambenonium, donepezil, pralidoxime, rivastigmine, gallamine triethiodide, thiamine, huperzine A, physostigmine, galanthamine
6.469	1.613	2.004	5e-05	0.00247	ENSBTAG00000003711	EPAS1	endothelial PAS domain protein 1	Nucleus	transcription regulator
43.256	10.759	2.007	5e-05	0.00247	ENSBTAG00000017843	CD40LG	CD40 ligand	Extracellular Space	cytokine
302.985	74.038	2.033	5e-05	0.00247	ENSBTAG00000021326	CCL20	C-C motif chemokine ligand 20	Extracellular Space	cytokine
20.32	4.889	2.055	5e-05	0.00247	ENSBTAG00000031184	Cdkn1c	cyclin-dependent kinase inhibitor 1C (P57)	Nucleus	other
24.696	5.838	2.081	5e-05	0.00247	ENSBTAG00000000964	FCRL5	Fc receptor like 5	Plasma Membrane	other
6.239	1.461	2.094	5e-05	0.00247	ENSBTAG00000017405	RORC	RAR related orphan receptor C	Nucleus	ligand-dependent nuclear receptor
37.399	8.625	2.116	5e-05	0.00247	ENSBTAG00000024176	HIST1H2AA	histone cluster 1 H A family member a	Nucleus	other
1.818	0.412	2.14	5e-05	0.00247	ENSBTAG00000016124	PACSIN1	protein kinase C and casein kinase substrate in neurons 1	Cytoplasm	kinase
32	7.236	2.145	5e-05	0.00247	ENSBTAG00000024188	HIST1H2BI	histone cluster 1 H2B family member i	Nucleus	other
10.062	2.116	2.249	5e-05	0.00247	ENSBTAG00000017514	CCND1	cyclin D1	Nucleus	transcription regulator	arsenic trioxide/tretinoin, arsenic trioxide/daunorubicin/tretinoin, arsenic trioxide/gemtuzumab ozogamicin/tretinoin, arsenic trioxide/idarubicin/tretinoin, arsenic trioxide
1.279	0.264	2.278	0.0006	0.017	ENSBTAG00000022449	SCD5	stearoyl-CoA desaturase 5	Cytoplasm	enzyme
3.405	0.68	2.325	0.0001	0.00426	ENSBTAG00000015361	CNTFR	ciliary neurotrophic factor receptor	Plasma Membrane	transmembrane receptor
1.681	0.332	2.338	0.00065	0.018	ENSBTAG00000001242	ADRB1	adrenoceptor beta 1	Plasma Membrane	G-protein coupled receptor	articaine/epinephrine, bupivacaine/epinephrine, carteolol, dipivefrin, epinephrine/prilocaine, epinephrine/lidocaine, KUL 7211, celiprolol, myogane, practolol, nebivolol, bopindolol, latanoprost/timolol, epinephrine/methotrexate, nebivolol/valsartan, bisoprolol/hydrochlorothiazide, amiodarone, carvedilol, ephedrine, guanethidine, levalbuterol, propranolol, betaxolol, pindolol, esmolol, atenolol, …
33.794	6.618	2.352	5e-05	0.00247	ENSBTAG00000031888	HIST1H2AJ	histone cluster 1 H2A family member j	Nucleus	other
142.447	27.754	2.36	5e-05	0.00247	ENSBTAG00000031889	HIST1H2BL	histone cluster 1 H2B family member l	Nucleus	other
10.408	2.028	2.36	0.0002	0.0072	ENSBTAG00000026437	ULBP3	UL16 binding protein 3	Plasma Membrane	transmembrane receptor
1.003	0.193	2.377	5e-05	0.00247	ENSBTAG00000023064	CCDC187	coiled-coil domain containing 187	Other	other
2.406	0.415	2.537	5e-05	0.00247	ENSBTAG00000009086	LOXL1	lysyl oxidase like 1	Extracellular Space	enzyme
2.749	0.468	2.554	5e-05	0.00247	ENSBTAG00000001173	PLXNA2	plexin A2	Plasma Membrane	transmembrane receptor
4.846	0.804	2.592	0.0001	0.00426	ENSBTAG00000040088	SLC9B2	solute carrier family 9 member B2	Plasma Membrane	transporter
15.156	2.387	2.667	5e-05	0.00247	ENSBTAG00000001191	CCL17	C-C motif chemokine ligand 17	Extracellular Space	cytokine
6.159	0.914	2.752	5e-05	0.00247	ENSBTAG00000010361	DLL4	delta like canonical Notch ligand 4	Extracellular Space	other	OMP-21M18, REGN421
4.007	0.516	2.956	5e-05	0.00247	ENSBTAG00000000684	ARHGEF10L	Rho guanine nucleotide exchange factor 10 like	Cytoplasm	enzyme
1106.27	126.042	3.134	5e-05	0.00247	ENSBTAG00000012529	IFNG	interferon gamma	Extracellular Space	cytokine
298.67	33.406	3.16	5e-05	0.00247	ENSBTAG00000001570	CSF2	colony stimulating factor 2	Extracellular Space	cytokine
1.918	0.205	3.229	0.0007	0.0189	ENSBTAG00000021639	ARC	activity regulated cytoskeleton associated protein	Cytoplasm	other
20.743	1.524	3.767	5e-05	0.00247	ENSBTAG00000015957	IL4	interleukin 4	Extracellular Space	cytokine
1.17	0.085	3.779	5e-05	0.00247	ENSBTAG00000002804	PDGFRB	platelet derived growth factor receptor beta	Plasma Membrane	kinase	dasatinib, sunitinib, pazopanib, axitinib, tivozanib, telatinib, tandutinib, nintedanib, regorafenib, JI 101, bortezomib/sorafenib, lapatinib/pazopanib, dexamethasone/lenalidomide/sorafenib, bevacizumab/sorafenib, imatinib/sirolimus, cytarabine/idarubicin/sorafenib, 5-azacytidine/sorafenib, decitabine/sorafenib, everolimus/sorafenib, docetaxel/nintedanib, imatinib, sorafenib, orantinib, becaplerm…
4.007	0.121	5.05	0.00105	0.0248	ENSBTAG00000013178	ALAS2	5'-aminolevulinate synthase 2	Cytoplasm	enzyme
