# Supplementary material for: Potential Diagnostic Value of the Peripheral Blood Mononuclear Cell Transcriptome From Cattle With Bovine Tuberculosis
Source: Front Vet Sci. 2020 May 27;7:295. doi: 10.3389/fvets.2020.00295 (PMC7266948; doi:10.3389/fvets.2020.00295)
Supplement: Supplementary file 4 [file Table_4.XLS]

## Sheet: GO PCR-P vs HC
The most significantly enriched GO terms of the DEGs between bTB PCR-P and HC cattle
Category	Term	Count	%	PValue	Genes	Fold Enrichment
GOTERM_BP_DIRECT	response to lipopolysaccharide	23	1.4974	2.61824e-06	ENSBTAG00000003313, ENSBTAG00000002163, ENSBTAG00000017639, ENSBTAG00000015632, ENSBTAG00000011961, ENSBTAG00000027407, ENSBTAG00000014972, ENSBTAG00000007423, ENSBTAG00000020199, ENSBTAG00000012046, ENSBTAG00000005998, ENSBTAG00000015635, ENSBTAG00000015101, ENSBTAG00000000415, ENSBTAG00000020736, ENSBTAG00000014441, ENSBTAG00000020054, ENSBTAG00000016906, ENSBTAG00000006519, ENSBTAG00000038639,…	3.07938
GOTERM_BP_DIRECT	defense response to protozoan	9	0.585938	4.84591e-05	ENSBTAG00000012529, ENSBTAG00000015957, ENSBTAG00000025405, ENSBTAG00000002929, ENSBTAG00000004741, ENSBTAG00000040190, ENSBTAG00000020736, ENSBTAG00000017824, ENSBTAG00000011467	5.88311
GOTERM_BP_DIRECT	positive regulation of transcription from RNA polymerase II promoter	79	5.14323	0.00018537	ENSBTAG00000007872, ENSBTAG00000018274, ENSBTAG00000025405, ENSBTAG00000017753, ENSBTAG00000010493, ENSBTAG00000015944, ENSBTAG00000016462, ENSBTAG00000000113, ENSBTAG00000017243, ENSBTAG00000002341, ENSBTAG00000015744, ENSBTAG00000021910, ENSBTAG00000019187, ENSBTAG00000004873, ENSBTAG00000012046, ENSBTAG00000003018, ENSBTAG00000020736, ENSBTAG00000007303, ENSBTAG00000018427, ENSBTAG00000008409,…	1.5136
GOTERM_BP_DIRECT	inflammatory response	37	2.40885	0.000190651	ENSBTAG00000018198, ENSBTAG00000003313, ENSBTAG00000002150, ENSBTAG00000004215, ENSBTAG00000015632, ENSBTAG00000017280, ENSBTAG00000018103, ENSBTAG00000019953, ENSBTAG00000007423, ENSBTAG00000017843, ENSBTAG00000014798, ENSBTAG00000015635, ENSBTAG00000020736, ENSBTAG00000002699, ENSBTAG00000038639, ENSBTAG00000008756, ENSBTAG00000003806, ENSBTAG00000002163, ENSBTAG00000009614, ENSBTAG00000021326,…	1.91239
GOTERM_BP_DIRECT	apoptotic signaling pathway	12	0.78125	0.000216014	ENSBTAG00000007423, ENSBTAG00000006002, ENSBTAG00000015635, ENSBTAG00000020736, ENSBTAG00000032481, ENSBTAG00000020054, ENSBTAG00000006519, ENSBTAG00000039937, ENSBTAG00000014809, ENSBTAG00000019966, ENSBTAG00000016494, ENSBTAG00000027407	3.70418
GOTERM_CC_DIRECT	extracellular exosome	259	16.862	4.6933e-08	ENSBTAG00000012350, ENSBTAG00000032122, ENSBTAG00000045754, ENSBTAG00000002770, ENSBTAG00000018994, ENSBTAG00000005961, ENSBTAG00000012170, ENSBTAG00000019956, ENSBTAG00000021651, ENSBTAG00000011887, ENSBTAG00000025191, ENSBTAG00000047958, ENSBTAG00000005586, ENSBTAG00000008833, ENSBTAG00000013235, ENSBTAG00000031267, ENSBTAG00000003822, ENSBTAG00000002774, ENSBTAG00000002275, ENSBTAG00000003043,…	1.36289
GOTERM_CC_DIRECT	nucleoplasm	167	10.8724	4.92574e-07	ENSBTAG00000007872, ENSBTAG00000015982, ENSBTAG00000017894, ENSBTAG00000015385, ENSBTAG00000012609, ENSBTAG00000016943, ENSBTAG00000011229, ENSBTAG00000021651, ENSBTAG00000018828, ENSBTAG00000018263, ENSBTAG00000017976, ENSBTAG00000001146, ENSBTAG00000007303, ENSBTAG00000024275, ENSBTAG00000016649, ENSBTAG00000002774, ENSBTAG00000021900, ENSBTAG00000015025, ENSBTAG00000002784, ENSBTAG00000007519,…	1.45032
GOTERM_CC_DIRECT	nucleus	311	20.2474	2.18043e-05	ENSBTAG00000015982, ENSBTAG00000012350, ENSBTAG00000000013, ENSBTAG00000019956, ENSBTAG00000006848, ENSBTAG00000013336, ENSBTAG00000017405, ENSBTAG00000024275, ENSBTAG00000031267, ENSBTAG00000002275, ENSBTAG00000026232, ENSBTAG00000039121, ENSBTAG00000005180, ENSBTAG00000016553, ENSBTAG00000021789, ENSBTAG00000007596, ENSBTAG00000009308, ENSBTAG00000015160, ENSBTAG00000009963, ENSBTAG00000017418,…	1.23152
GOTERM_CC_DIRECT	nucleolus	83	5.40365	4.73133e-05	ENSBTAG00000019085, ENSBTAG00000010502, ENSBTAG00000011930, ENSBTAG00000011225, ENSBTAG00000008543, ENSBTAG00000017243, ENSBTAG00000011229, ENSBTAG00000002004, ENSBTAG00000010506, ENSBTAG00000010602, ENSBTAG00000008545, ENSBTAG00000017405, ENSBTAG00000010180, ENSBTAG00000014090, ENSBTAG00000011889, ENSBTAG00000017976, ENSBTAG00000009121, ENSBTAG00000008004, ENSBTAG00000010101, ENSBTAG00000016649,…	1.56078
GOTERM_CC_DIRECT	external side of plasma membrane	30	1.95312	9.4261e-05	ENSBTAG00000003313, ENSBTAG00000002150, ENSBTAG00000032122, ENSBTAG00000017266, ENSBTAG00000015632, ENSBTAG00000017843, ENSBTAG00000014798, ENSBTAG00000032719, ENSBTAG00000007927, ENSBTAG00000020736, ENSBTAG00000002699, ENSBTAG00000038639, ENSBTAG00000019975, ENSBTAG00000004917, ENSBTAG00000021746, ENSBTAG00000015957, ENSBTAG00000015953, ENSBTAG00000046320, ENSBTAG00000004580, ENSBTAG00000011543,…	2.1739
GOTERM_MF_DIRECT	tumor necrosis factor-activated receptor activity	10	0.651042	1.08596e-05	ENSBTAG00000007423, ENSBTAG00000003313, ENSBTAG00000015635, ENSBTAG00000020736, ENSBTAG00000020054, ENSBTAG00000015632, ENSBTAG00000006519, ENSBTAG00000039937, ENSBTAG00000016494, ENSBTAG00000027407	6.08306
GOTERM_MF_DIRECT	metal ion binding	131	8.52865	0.000505823	ENSBTAG00000027159, ENSBTAG00000002770, ENSBTAG00000005218, ENSBTAG00000015888, ENSBTAG00000000113, ENSBTAG00000019953, ENSBTAG00000019187, ENSBTAG00000008636, ENSBTAG00000001146, ENSBTAG00000010042, ENSBTAG00000014554, ENSBTAG00000006938, ENSBTAG00000018691, ENSBTAG00000039453, ENSBTAG00000035286, ENSBTAG00000021789, ENSBTAG00000009961, ENSBTAG00000020980, ENSBTAG00000002484, ENSBTAG00000005481,…	1.32581
GOTERM_MF_DIRECT	poly(A) RNA binding	99	6.44531	0.00118735	ENSBTAG00000007872, ENSBTAG00000016562, ENSBTAG00000011930, ENSBTAG00000000630, ENSBTAG00000003191, ENSBTAG00000006848, ENSBTAG00000002004, ENSBTAG00000010602, ENSBTAG00000011889, ENSBTAG00000010101, ENSBTAG00000012412, ENSBTAG00000021900, ENSBTAG00000005180, ENSBTAG00000017219, ENSBTAG00000007519, ENSBTAG00000009308, ENSBTAG00000010235, ENSBTAG00000017418, ENSBTAG00000004051, ENSBTAG00000016415,…	1.36217
GOTERM_MF_DIRECT	calcium-dependent phospholipid binding	11	0.716146	0.00253927	ENSBTAG00000021746, ENSBTAG00000020218, ENSBTAG00000021777, ENSBTAG00000015536, ENSBTAG00000000460, ENSBTAG00000013290, ENSBTAG00000020814, ENSBTAG00000010334, ENSBTAG00000014809, ENSBTAG00000001105, ENSBTAG00000015978	3.02705
GOTERM_MF_DIRECT	C-X-C chemokine receptor activity	5	0.325521	0.00491045	ENSBTAG00000018424, ENSBTAG00000014798, ENSBTAG00000026753, ENSBTAG00000046320, ENSBTAG00000001060	6.42101

## Sheet: GO PCR-N vs HC
The most significantly enriched GO terms of the DEGs between bTB PCR-N and HC cattle
Category	Term	Count	%	PValue	Genes	Fold Enrichment
GOTERM_BP_DIRECT	inflammatory response	20	9.43396	4.335e-11	ENSBTAG00000002150, ENSBTAG00000015032, ENSBTAG00000016835, ENSBTAG00000020872, ENSBTAG00000010238, ENSBTAG00000011961, ENSBTAG00000019428, ENSBTAG00000015407, ENSBTAG00000015520, ENSBTAG00000002006, ENSBTAG00000020554, ENSBTAG00000037778, ENSBTAG00000027051, ENSBTAG00000018223, ENSBTAG00000015312, ENSBTAG00000008223, ENSBTAG00000008008, ENSBTAG00000003806, ENSBTAG00000006240, ENSBTAG00000006608	7.14419
GOTERM_BP_DIRECT	positive regulation of angiogenesis	11	5.18868	1.3932e-07	ENSBTAG00000013843, ENSBTAG00000008723, ENSBTAG00000018223, ENSBTAG00000020872, ENSBTAG00000021048, ENSBTAG00000010992, ENSBTAG00000013557, ENSBTAG00000003806, ENSBTAG00000010531, ENSBTAG00000010349, ENSBTAG00000002006	9.93882
GOTERM_BP_DIRECT	immune response	12	5.66038	0.000112633	ENSBTAG00000012529, ENSBTAG00000038128, ENSBTAG00000037778, ENSBTAG00000013165, ENSBTAG00000015312, ENSBTAG00000011961, ENSBTAG00000019428, ENSBTAG00000010992, ENSBTAG00000015407, ENSBTAG00000010349, ENSBTAG00000002006, ENSBTAG00000044082	4.28651
GOTERM_BP_DIRECT	phagocytosis, engulfment	4	1.88679	0.000430964	ENSBTAG00000020554, ENSBTAG00000020661, ENSBTAG00000024503, ENSBTAG00000008592	25.6
GOTERM_BP_DIRECT	positive regulation of interleukin-6 secretion	4	1.88679	0.000430964	ENSBTAG00000002150, ENSBTAG00000013205, ENSBTAG00000016835, ENSBTAG00000033669	25.6
GOTERM_CC_DIRECT	extracellular space	37	17.4528	2.08444e-09	ENSBTAG00000002150, ENSBTAG00000015032, ENSBTAG00000000016, ENSBTAG00000011931, ENSBTAG00000047238, ENSBTAG00000010992, ENSBTAG00000010349, ENSBTAG00000002006, ENSBTAG00000012519, ENSBTAG00000001207, ENSBTAG00000013165, ENSBTAG00000018223, ENSBTAG00000004757, ENSBTAG00000010433, ENSBTAG00000000720, ENSBTAG00000021048, ENSBTAG00000005043, ENSBTAG00000003806, ENSBTAG00000018784, ENSBTAG00000019866,…	3.08803
GOTERM_CC_DIRECT	cell surface	14	6.60377	0.000296064	ENSBTAG00000005273, ENSBTAG00000021766, ENSBTAG00000015127, ENSBTAG00000011931, ENSBTAG00000001465, ENSBTAG00000047238, ENSBTAG00000008849, ENSBTAG00000013843, ENSBTAG00000002823, ENSBTAG00000012771, ENSBTAG00000033669, ENSBTAG00000023832, ENSBTAG00000008008, ENSBTAG00000038048	3.34344
GOTERM_CC_DIRECT	integral component of plasma membrane	23	10.8491	0.000634169	ENSBTAG00000021766, ENSBTAG00000001824, ENSBTAG00000011931, ENSBTAG00000005668, ENSBTAG00000007111, ENSBTAG00000020872, ENSBTAG00000010238, ENSBTAG00000020489, ENSBTAG00000013148, ENSBTAG00000013843, ENSBTAG00000002823, ENSBTAG00000020661, ENSBTAG00000027051, ENSBTAG00000000873, ENSBTAG00000015061, ENSBTAG00000015312, ENSBTAG00000024503, ENSBTAG00000010303, ENSBTAG00000023832, ENSBTAG00000033669,…	2.22391
GOTERM_CC_DIRECT	extracellular matrix	8	3.77358	0.000647439	ENSBTAG00000009051, ENSBTAG00000008389, ENSBTAG00000014906, ENSBTAG00000014824, ENSBTAG00000003806, ENSBTAG00000003880, ENSBTAG00000015815, ENSBTAG00000002006	5.46808
GOTERM_CC_DIRECT	external side of plasma membrane	9	4.24528	0.000827213	ENSBTAG00000012529, ENSBTAG00000002150, ENSBTAG00000015032, ENSBTAG00000020661, ENSBTAG00000024503, ENSBTAG00000010303, ENSBTAG00000006240, ENSBTAG00000008592, ENSBTAG00000002006	4.54512
GOTERM_MF_DIRECT	transcription factor activity sequence-specific binding	5	2.35849	0.00012305	ENSBTAG00000008182, ENSBTAG00000004322, ENSBTAG00000011467, ENSBTAG00000011982, ENSBTAG00000008545	18.7823
GOTERM_MF_DIRECT	lipopolysaccharide binding	4	1.88679	0.00117308	ENSBTAG00000015032, ENSBTAG00000027051, ENSBTAG00000008008, ENSBTAG00000006240	18.5613
GOTERM_MF_DIRECT	cytokine activity	7	3.30189	0.00560289	ENSBTAG00000012529, ENSBTAG00000002150, ENSBTAG00000000016, ENSBTAG00000016835, ENSBTAG00000015407, ENSBTAG00000005043, ENSBTAG00000010349	4.31405
GOTERM_MF_DIRECT	semaphorin receptor activity	3	1.41509	0.00958653	ENSBTAG00000019866, ENSBTAG00000011971, ENSBTAG00000009159	19.7214
GOTERM_MF_DIRECT	cysteine-type endopeptidase activity	4	1.88679	0.0119981	ENSBTAG00000021035, ENSBTAG00000000720, ENSBTAG00000010992, ENSBTAG00000018784	8.30374

## Sheet: GO PCR-P vs PCR-N
The most significantly enriched GO terms of the DEGs between bTB PCR-P and bTB PCR-N cattle
Category	Term	Count	%	PValue	Genes	Fold Enrichment
GOTERM_BP_DIRECT	inflammatory response	35	7.41525	2.64147e-16	ENSBTAG00000006155, ENSBTAG00000018198, ENSBTAG00000003313, ENSBTAG00000015032, ENSBTAG00000004215, ENSBTAG00000020872, ENSBTAG00000017280, ENSBTAG00000019428, ENSBTAG00000034883, ENSBTAG00000002006, ENSBTAG00000017843, ENSBTAG00000027051, ENSBTAG00000015635, ENSBTAG00000018223, ENSBTAG00000015312, ENSBTAG00000038639, ENSBTAG00000008223, ENSBTAG00000008008, ENSBTAG00000001191, ENSBTAG00000019716,…	5.68288
GOTERM_BP_DIRECT	immune response	30	6.35593	3.2001e-12	ENSBTAG00000019588, ENSBTAG00000003313, ENSBTAG00000001570, ENSBTAG00000019428, ENSBTAG00000021830, ENSBTAG00000034883, ENSBTAG00000010349, ENSBTAG00000002006, ENSBTAG00000017843, ENSBTAG00000007424, ENSBTAG00000015635, ENSBTAG00000013165, ENSBTAG00000015312, ENSBTAG00000013235, ENSBTAG00000038639, ENSBTAG00000031267, ENSBTAG00000019716, ENSBTAG00000009614, ENSBTAG00000017135, ENSBTAG00000004741,…	4.87104
GOTERM_BP_DIRECT	neutrophil chemotaxis	11	2.33051	6.51881e-07	ENSBTAG00000012529, ENSBTAG00000021326, ENSBTAG00000017718, ENSBTAG00000006505, ENSBTAG00000020872, ENSBTAG00000024503, ENSBTAG00000017593, ENSBTAG00000000494, ENSBTAG00000001191, ENSBTAG00000012640, ENSBTAG00000019716	8.17021
GOTERM_BP_DIRECT	chemotaxis	11	2.33051	9.83123e-07	ENSBTAG00000006155, ENSBTAG00000027051, ENSBTAG00000004215, ENSBTAG00000021326, ENSBTAG00000026753, ENSBTAG00000013165, ENSBTAG00000046320, ENSBTAG00000038639, ENSBTAG00000022039, ENSBTAG00000019428, ENSBTAG00000034883	7.83673
GOTERM_BP_DIRECT	cell chemotaxis	10	2.11864	6.03466e-06	ENSBTAG00000021766, ENSBTAG00000037778, ENSBTAG00000021326, ENSBTAG00000010433, ENSBTAG00000022396, ENSBTAG00000020872, ENSBTAG00000002804, ENSBTAG00000038639, ENSBTAG00000037735, ENSBTAG00000019741	7.42747
GOTERM_CC_DIRECT	extracellular space	74	15.678	4.91365e-16	ENSBTAG00000015032, ENSBTAG00000001570, ENSBTAG00000011931, ENSBTAG00000000016, ENSBTAG00000047238, ENSBTAG00000017280, ENSBTAG00000010349, ENSBTAG00000002006, ENSBTAG00000017843, ENSBTAG00000012519, ENSBTAG00000001207, ENSBTAG00000013165, ENSBTAG00000018223, ENSBTAG00000026779, ENSBTAG00000006505, ENSBTAG00000013235, ENSBTAG00000031267, ENSBTAG00000001191, ENSBTAG00000019716, ENSBTAG00000008931,…	2.8404
GOTERM_CC_DIRECT	external side of plasma membrane	22	4.66102	1.8909e-09	ENSBTAG00000021746, ENSBTAG00000003313, ENSBTAG00000015957, ENSBTAG00000015032, ENSBTAG00000015953, ENSBTAG00000046320, ENSBTAG00000004580, ENSBTAG00000031430, ENSBTAG00000034883, ENSBTAG00000008592, ENSBTAG00000002006, ENSBTAG00000012529, ENSBTAG00000017843, ENSBTAG00000025471, ENSBTAG00000020661, ENSBTAG00000007927, ENSBTAG00000032808, ENSBTAG00000024503, ENSBTAG00000038639, ENSBTAG00000011446,…	5.10969
GOTERM_CC_DIRECT	membrane raft	15	3.17797	1.7851e-06	ENSBTAG00000031476, ENSBTAG00000015032, ENSBTAG00000012778, ENSBTAG00000019910, ENSBTAG00000005018, ENSBTAG00000025471, ENSBTAG00000020661, ENSBTAG00000016961, ENSBTAG00000017866, ENSBTAG00000002939, ENSBTAG00000010497, ENSBTAG00000014698, ENSBTAG00000008008, ENSBTAG00000038375, ENSBTAG00000015147	4.97245
GOTERM_CC_DIRECT	integral component of plasma membrane	47	9.95763	2.93408e-06	ENSBTAG00000006420, ENSBTAG00000006155, ENSBTAG00000003313, ENSBTAG00000019569, ENSBTAG00000024162, ENSBTAG00000014861, ENSBTAG00000011931, ENSBTAG00000005668, ENSBTAG00000007253, ENSBTAG00000001242, ENSBTAG00000020872, ENSBTAG00000014821, ENSBTAG00000002823, ENSBTAG00000020661, ENSBTAG00000027051, ENSBTAG00000015635, ENSBTAG00000000873, ENSBTAG00000013452, ENSBTAG00000015312, ENSBTAG00000024503,…	2.09005
GOTERM_CC_DIRECT	extracellular exosome	92	19.4915	1.24559e-05	ENSBTAG00000009526, ENSBTAG00000015032, ENSBTAG00000004553, ENSBTAG00000004215, ENSBTAG00000011931, ENSBTAG00000015177, ENSBTAG00000047238, ENSBTAG00000021955, ENSBTAG00000017280, ENSBTAG00000003191, ENSBTAG00000001017, ENSBTAG00000032452, ENSBTAG00000002006, ENSBTAG00000011887, ENSBTAG00000001207, ENSBTAG00000000873, ENSBTAG00000018223, ENSBTAG00000007927, ENSBTAG00000006505, ENSBTAG00000013235,…	1.55169
GOTERM_MF_DIRECT	growth factor activity	10	2.11864	0.000184138	ENSBTAG00000014737, ENSBTAG00000007424, ENSBTAG00000015957, ENSBTAG00000021766, ENSBTAG00000004741, ENSBTAG00000001570, ENSBTAG00000011824, ENSBTAG00000006542, ENSBTAG00000005043, ENSBTAG00000000128	4.90229
GOTERM_MF_DIRECT	calcium ion binding	32	6.77966	0.000383964	ENSBTAG00000021777, ENSBTAG00000025898, ENSBTAG00000018951, ENSBTAG00000016481, ENSBTAG00000002006, ENSBTAG00000032183, ENSBTAG00000012518, ENSBTAG00000013165, ENSBTAG00000004757, ENSBTAG00000014824, ENSBTAG00000017468, ENSBTAG00000006505, ENSBTAG00000010361, ENSBTAG00000001105, ENSBTAG00000008006, ENSBTAG00000012640, ENSBTAG00000021746, ENSBTAG00000031476, ENSBTAG00000012778, ENSBTAG00000009051,…	1.97809
GOTERM_MF_DIRECT	lipopolysaccharide binding	5	1.05932	0.00111452	ENSBTAG00000015032, ENSBTAG00000027051, ENSBTAG00000007275, ENSBTAG00000008008, ENSBTAG00000006240	10.3813
GOTERM_MF_DIRECT	tumor necrosis factor-activated receptor activity	5	1.05932	0.00173578	ENSBTAG00000003313, ENSBTAG00000015635, ENSBTAG00000020054, ENSBTAG00000015312, ENSBTAG00000039937	9.28855
GOTERM_MF_DIRECT	chemokine activity	6	1.27119	0.00321327	ENSBTAG00000037778, ENSBTAG00000021326, ENSBTAG00000017718, ENSBTAG00000038639, ENSBTAG00000001191, ENSBTAG00000019716	5.88275

## Sheet: KEGG PCR-P vs HC
The 20 most significantly affected pathways between bTB PCR-P and HC cattle
Category	Term	Count	%	PValue	Genes	Fold Enrichment
KEGG_PATHWAY	Cytokine-cytokine receptor interaction	45	2.92969	1.84534e-08	ENSBTAG00000006420, ENSBTAG00000003313, ENSBTAG00000002150, ENSBTAG00000018424, ENSBTAG00000019567, ENSBTAG00000001570, ENSBTAG00000026753, ENSBTAG00000000016, ENSBTAG00000009064, ENSBTAG00000007626, ENSBTAG00000001060, ENSBTAG00000015632, ENSBTAG00000018994, ENSBTAG00000015361, ENSBTAG00000007423, ENSBTAG00000017843, ENSBTAG00000014798, ENSBTAG00000007424, ENSBTAG00000015635, ENSBTAG00000005215,…	2.48167
KEGG_PATHWAY	Cell cycle	30	1.95312	2.47134e-07	ENSBTAG00000014711, ENSBTAG00000013860, ENSBTAG00000008934, ENSBTAG00000031184, ENSBTAG00000002719, ENSBTAG00000017514, ENSBTAG00000016243, ENSBTAG00000025462, ENSBTAG00000025191, ENSBTAG00000010721, ENSBTAG00000006065, ENSBTAG00000017976, ENSBTAG00000009121, ENSBTAG00000007303, ENSBTAG00000016649, ENSBTAG00000008353, ENSBTAG00000008409, ENSBTAG00000044023, ENSBTAG00000006919, ENSBTAG00000008436,…	2.88535
KEGG_PATHWAY	HTLV-I infection	42	2.73438	7.58154e-05	ENSBTAG00000010069, ENSBTAG00000046409, ENSBTAG00000020957, ENSBTAG00000001570, ENSBTAG00000000016, ENSBTAG00000007626, ENSBTAG00000002341, ENSBTAG00000017514, ENSBTAG00000008545, ENSBTAG00000010915, ENSBTAG00000006065, ENSBTAG00000020736, ENSBTAG00000000746, ENSBTAG00000002804, ENSBTAG00000016649, ENSBTAG00000008353, ENSBTAG00000008409, ENSBTAG00000026232, ENSBTAG00000006526, ENSBTAG00000006919,…	1.89115
KEGG_PATHWAY	Viral carcinogenesis	38	2.47396	9.11403e-05	ENSBTAG00000046409, ENSBTAG00000008421, ENSBTAG00000024188, ENSBTAG00000008136, ENSBTAG00000017280, ENSBTAG00000019293, ENSBTAG00000003012, ENSBTAG00000017514, ENSBTAG00000016243, ENSBTAG00000009786, ENSBTAG00000032451, ENSBTAG00000047680, ENSBTAG00000010497, ENSBTAG00000000746, ENSBTAG00000016649, ENSBTAG00000038173, ENSBTAG00000008353, ENSBTAG00000044023, ENSBTAG00000024177, ENSBTAG00000031757,…	1.95234
KEGG_PATHWAY	NF-kappa B signaling pathway	20	1.30208	0.000135759	ENSBTAG00000002103, ENSBTAG00000037539, ENSBTAG00000000016, ENSBTAG00000010664, ENSBTAG00000045907, ENSBTAG00000003012, ENSBTAG00000017843, ENSBTAG00000025471, ENSBTAG00000020736, ENSBTAG00000010497, ENSBTAG00000019302, ENSBTAG00000013454, ENSBTAG00000006268, ENSBTAG00000010303, ENSBTAG00000005077, ENSBTAG00000014698, ENSBTAG00000019966, ENSBTAG00000019634, ENSBTAG00000016085, ENSBTAG00000006526	2.64226
KEGG_PATHWAY	Regulation of autophagy	10	0.651042	0.000152576	ENSBTAG00000019059, ENSBTAG00000010124, ENSBTAG00000005838, ENSBTAG00000000013, ENSBTAG00000015401, ENSBTAG00000017525, ENSBTAG00000012987, ENSBTAG00000006550, ENSBTAG00000013724, ENSBTAG00000010795	4.62396
KEGG_PATHWAY	Insulin resistance	22	1.43229	0.000266232	ENSBTAG00000017639, ENSBTAG00000006616, ENSBTAG00000010606, ENSBTAG00000010664, ENSBTAG00000006143, ENSBTAG00000000013, ENSBTAG00000011198, ENSBTAG00000010989, ENSBTAG00000012943, ENSBTAG00000002979, ENSBTAG00000001032, ENSBTAG00000004303, ENSBTAG00000025471, ENSBTAG00000017007, ENSBTAG00000021999, ENSBTAG00000021862, ENSBTAG00000000902, ENSBTAG00000010681, ENSBTAG00000011494, ENSBTAG00000012447,…	2.3828
KEGG_PATHWAY	Measles	25	1.6276	0.000469472	ENSBTAG00000018198, ENSBTAG00000011851, ENSBTAG00000014032, ENSBTAG00000010664, ENSBTAG00000007626, ENSBTAG00000018994, ENSBTAG00000017514, ENSBTAG00000047680, ENSBTAG00000007927, ENSBTAG00000013454, ENSBTAG00000016649, ENSBTAG00000044023, ENSBTAG00000015957, ENSBTAG00000004741, ENSBTAG00000015953, ENSBTAG00000007519, ENSBTAG00000010989, ENSBTAG00000022161, ENSBTAG00000002979, ENSBTAG00000012529,…	2.14684
KEGG_PATHWAY	Leukocyte transendothelial migration	22	1.43229	0.000496487	ENSBTAG00000009256, ENSBTAG00000003305, ENSBTAG00000002103, ENSBTAG00000037539, ENSBTAG00000001060, ENSBTAG00000002714, ENSBTAG00000010989, ENSBTAG00000008967, ENSBTAG00000013016, ENSBTAG00000005557, ENSBTAG00000002979, ENSBTAG00000007531, ENSBTAG00000040432, ENSBTAG00000026266, ENSBTAG00000020676, ENSBTAG00000008004, ENSBTAG00000003176, ENSBTAG00000010303, ENSBTAG00000021879, ENSBTAG00000005077,…	2.28009
KEGG_PATHWAY	Chronic myeloid leukemia	16	1.04167	0.000805126	ENSBTAG00000006919, ENSBTAG00000002922, ENSBTAG00000010989, ENSBTAG00000017514, ENSBTAG00000002979, ENSBTAG00000012698, ENSBTAG00000017976, ENSBTAG00000003971, ENSBTAG00000046797, ENSBTAG00000006268, ENSBTAG00000018254, ENSBTAG00000008353, ENSBTAG00000008409, ENSBTAG00000044023, ENSBTAG00000006526, ENSBTAG00000009494	2.63502
KEGG_PATHWAY	T cell receptor signaling pathway	20	1.30208	0.000911704	ENSBTAG00000015957, ENSBTAG00000011851, ENSBTAG00000010619, ENSBTAG00000001570, ENSBTAG00000010664, ENSBTAG00000011543, ENSBTAG00000010989, ENSBTAG00000002979, ENSBTAG00000012529, ENSBTAG00000017843, ENSBTAG00000025471, ENSBTAG00000011600, ENSBTAG00000013705, ENSBTAG00000006453, ENSBTAG00000046797, ENSBTAG00000006268, ENSBTAG00000019076, ENSBTAG00000014698, ENSBTAG00000018427, ENSBTAG00000012700	2.28996
KEGG_PATHWAY	Pathways in cancer	52	3.38542	0.00105793	ENSBTAG00000018274, ENSBTAG00000002103, ENSBTAG00000003012, ENSBTAG00000017514, ENSBTAG00000017976, ENSBTAG00000010497, ENSBTAG00000008353, ENSBTAG00000008409, ENSBTAG00000008006, ENSBTAG00000009494, ENSBTAG00000003043, ENSBTAG00000002742, ENSBTAG00000011820, ENSBTAG00000010989, ENSBTAG00000014972, ENSBTAG00000001002, ENSBTAG00000012698, ENSBTAG00000045948, ENSBTAG00000003971, ENSBTAG00000046797,…	1.57075
KEGG_PATHWAY	Hematopoietic cell lineage	18	1.17188	0.00131337	ENSBTAG00000009256, ENSBTAG00000015957, ENSBTAG00000032122, ENSBTAG00000017266, ENSBTAG00000001570, ENSBTAG00000004580, ENSBTAG00000007558, ENSBTAG00000011887, ENSBTAG00000025471, ENSBTAG00000039366, ENSBTAG00000032719, ENSBTAG00000045948, ENSBTAG00000002699, ENSBTAG00000038045, ENSBTAG00000006453, ENSBTAG00000018572, ENSBTAG00000014764, ENSBTAG00000019975	2.35219
KEGG_PATHWAY	Transcriptional misregulation in cancer	27	1.75781	0.00176801	ENSBTAG00000024186, ENSBTAG00000001570, ENSBTAG00000009996, ENSBTAG00000032452, ENSBTAG00000003012, ENSBTAG00000025942, ENSBTAG00000015584, ENSBTAG00000020736, ENSBTAG00000019819, ENSBTAG00000016649, ENSBTAG00000008353, ENSBTAG00000008409, ENSBTAG00000002277, ENSBTAG00000006526, ENSBTAG00000010057, ENSBTAG00000014124, ENSBTAG00000003994, ENSBTAG00000001333, ENSBTAG00000018131, ENSBTAG00000032887,…	1.89826
KEGG_PATHWAY	Hepatitis B	24	1.5625	0.00238842	ENSBTAG00000018274, ENSBTAG00000046409, ENSBTAG00000006919, ENSBTAG00000006143, ENSBTAG00000019293, ENSBTAG00000010989, ENSBTAG00000017514, ENSBTAG00000002979, ENSBTAG00000025471, ENSBTAG00000047680, ENSBTAG00000000236, ENSBTAG00000032808, ENSBTAG00000006065, ENSBTAG00000020676, ENSBTAG00000019302, ENSBTAG00000003971, ENSBTAG00000046797, ENSBTAG00000006268, ENSBTAG00000018254, ENSBTAG00000008353,…	1.94956
KEGG_PATHWAY	Jak-STAT signaling pathway	24	1.5625	0.00310628	ENSBTAG00000015957, ENSBTAG00000019567, ENSBTAG00000004741, ENSBTAG00000001570, ENSBTAG00000015953, ENSBTAG00000009064, ENSBTAG00000007626, ENSBTAG00000007558, ENSBTAG00000010989, ENSBTAG00000015361, ENSBTAG00000017514, ENSBTAG00000002979, ENSBTAG00000012529, ENSBTAG00000007424, ENSBTAG00000005215, ENSBTAG00000045948, ENSBTAG00000008987, ENSBTAG00000016649, ENSBTAG00000022622, ENSBTAG00000019975,…	1.91083
KEGG_PATHWAY	Apoptosis	13	0.846354	0.00440308	ENSBTAG00000018274, ENSBTAG00000012778, ENSBTAG00000009064, ENSBTAG00000018994, ENSBTAG00000010989, ENSBTAG00000012537, ENSBTAG00000002979, ENSBTAG00000025471, ENSBTAG00000032808, ENSBTAG00000010497, ENSBTAG00000019302, ENSBTAG00000006268, ENSBTAG00000006526	2.5208
KEGG_PATHWAY	Toxoplasmosis	19	1.23698	0.0052321	ENSBTAG00000021077, ENSBTAG00000004741, ENSBTAG00000017266, ENSBTAG00000002714, ENSBTAG00000013016, ENSBTAG00000008817, ENSBTAG00000012529, ENSBTAG00000017843, ENSBTAG00000038128, ENSBTAG00000025471, ENSBTAG00000005215, ENSBTAG00000020736, ENSBTAG00000019302, ENSBTAG00000013454, ENSBTAG00000006268, ENSBTAG00000020649, ENSBTAG00000004386, ENSBTAG00000016085, ENSBTAG00000006526	2.02145
KEGG_PATHWAY	FoxO signaling pathway	21	1.36719	0.00596513	ENSBTAG00000013860, ENSBTAG00000006919, ENSBTAG00000000013, ENSBTAG00000018994, ENSBTAG00000017525, ENSBTAG00000005990, ENSBTAG00000006550, ENSBTAG00000010989, ENSBTAG00000017514, ENSBTAG00000020980, ENSBTAG00000006125, ENSBTAG00000002979, ENSBTAG00000016243, ENSBTAG00000025462, ENSBTAG00000016771, ENSBTAG00000032808, ENSBTAG00000046797, ENSBTAG00000016649, ENSBTAG00000018254, ENSBTAG00000008353,…	1.91264
KEGG_PATHWAY	Osteoclast differentiation	21	1.36719	0.00705802	ENSBTAG00000003305, ENSBTAG00000002103, ENSBTAG00000006291, ENSBTAG00000011851, ENSBTAG00000010619, ENSBTAG00000001333, ENSBTAG00000002922, ENSBTAG00000006194, ENSBTAG00000010989, ENSBTAG00000002979, ENSBTAG00000007423, ENSBTAG00000012529, ENSBTAG00000019953, ENSBTAG00000025471, ENSBTAG00000012046, ENSBTAG00000007531, ENSBTAG00000010497, ENSBTAG00000008004, ENSBTAG00000013454, ENSBTAG00000006268,…	1.88409

## Sheet: KEGG PCR-N vs HC
The 20 most significantly affected pathways between bTB PCR-N and HC cattle
Category	Term	Count	%	PValue	Genes	Fold Enrichment
KEGG_PATHWAY	Staphylococcus aureus infection	9	4.24528	3.00009e-06	ENSBTAG00000038128, ENSBTAG00000027051, ENSBTAG00000021647, ENSBTAG00000047238, ENSBTAG00000020872, ENSBTAG00000010303, ENSBTAG00000048122, ENSBTAG00000038124, ENSBTAG00000008592	9.76013
KEGG_PATHWAY	Osteoclast differentiation	12	5.66038	6.38574e-06	ENSBTAG00000012529, ENSBTAG00000005841, ENSBTAG00000007213, ENSBTAG00000005273, ENSBTAG00000008182, ENSBTAG00000021035, ENSBTAG00000019348, ENSBTAG00000004322, ENSBTAG00000012771, ENSBTAG00000038124, ENSBTAG00000010349, ENSBTAG00000008592	5.72983
KEGG_PATHWAY	Leishmaniasis	9	4.24528	1.23314e-05	ENSBTAG00000012529, ENSBTAG00000038128, ENSBTAG00000004322, ENSBTAG00000047238, ENSBTAG00000038124, ENSBTAG00000008008, ENSBTAG00000006240, ENSBTAG00000010349, ENSBTAG00000008592	8.11053
KEGG_PATHWAY	Rheumatoid arthritis	10	4.71698	1.45598e-05	ENSBTAG00000012529, ENSBTAG00000038128, ENSBTAG00000002150, ENSBTAG00000021035, ENSBTAG00000004322, ENSBTAG00000000720, ENSBTAG00000010303, ENSBTAG00000008008, ENSBTAG00000006240, ENSBTAG00000010349	6.73506
KEGG_PATHWAY	Legionellosis	8	3.77358	2.49737e-05	ENSBTAG00000017804, ENSBTAG00000015032, ENSBTAG00000037778, ENSBTAG00000003326, ENSBTAG00000047238, ENSBTAG00000008223, ENSBTAG00000008008, ENSBTAG00000006240	8.98008
KEGG_PATHWAY	Cytokine-cytokine receptor interaction	14	6.60377	2.95526e-05	ENSBTAG00000002150, ENSBTAG00000005273, ENSBTAG00000000016, ENSBTAG00000009064, ENSBTAG00000011961, ENSBTAG00000019428, ENSBTAG00000015407, ENSBTAG00000010349, ENSBTAG00000012529, ENSBTAG00000019338, ENSBTAG00000013205, ENSBTAG00000015312, ENSBTAG00000012771, ENSBTAG00000006343	4.109
KEGG_PATHWAY	Phagosome	12	5.66038	3.05653e-05	ENSBTAG00000038128, ENSBTAG00000015032, ENSBTAG00000021647, ENSBTAG00000012774, ENSBTAG00000047238, ENSBTAG00000000720, ENSBTAG00000038124, ENSBTAG00000008008, ENSBTAG00000006240, ENSBTAG00000008592, ENSBTAG00000038048, ENSBTAG00000002006	4.85947
KEGG_PATHWAY	Inflammatory bowel disease (IBD)	8	3.77358	9.59181e-05	ENSBTAG00000012529, ENSBTAG00000038128, ENSBTAG00000002150, ENSBTAG00000016835, ENSBTAG00000015407, ENSBTAG00000008008, ENSBTAG00000006240, ENSBTAG00000010349	7.31235
KEGG_PATHWAY	Tuberculosis	12	5.66038	0.00010584	ENSBTAG00000012529, ENSBTAG00000038128, ENSBTAG00000015032, ENSBTAG00000047238, ENSBTAG00000016906, ENSBTAG00000024503, ENSBTAG00000038124, ENSBTAG00000008008, ENSBTAG00000006240, ENSBTAG00000010349, ENSBTAG00000008592, ENSBTAG00000038048	4.24197
KEGG_PATHWAY	Salmonella infection	8	3.77358	0.000281481	ENSBTAG00000012529, ENSBTAG00000015032, ENSBTAG00000037778, ENSBTAG00000012774, ENSBTAG00000004322, ENSBTAG00000008223, ENSBTAG00000006240, ENSBTAG00000010349	6.16704
KEGG_PATHWAY	Malaria	6	2.83019	0.00130055	ENSBTAG00000012529, ENSBTAG00000010303, ENSBTAG00000008008, ENSBTAG00000006240, ENSBTAG00000010830, ENSBTAG00000002006	7.24336
KEGG_PATHWAY	Amoebiasis	8	3.77358	0.00169896	ENSBTAG00000012529, ENSBTAG00000015032, ENSBTAG00000005273, ENSBTAG00000012774, ENSBTAG00000047238, ENSBTAG00000008008, ENSBTAG00000006240, ENSBTAG00000006343	4.57022
KEGG_PATHWAY	Hematopoietic cell lineage	7	3.30189	0.00293989	ENSBTAG00000015032, ENSBTAG00000005273, ENSBTAG00000047238, ENSBTAG00000012771, ENSBTAG00000006343, ENSBTAG00000010349, ENSBTAG00000008592	4.86828
KEGG_PATHWAY	Lysosome	8	3.77358	0.00331611	ENSBTAG00000018000, ENSBTAG00000011931, ENSBTAG00000021035, ENSBTAG00000008849, ENSBTAG00000000720, ENSBTAG00000010992, ENSBTAG00000015520, ENSBTAG00000018784	4.06242
KEGG_PATHWAY	Type I diabetes mellitus	5	2.35849	0.00836727	ENSBTAG00000012529, ENSBTAG00000010057, ENSBTAG00000038128, ENSBTAG00000000016, ENSBTAG00000010349	6.15222
KEGG_PATHWAY	NF-kappa B signaling pathway	6	2.83019	0.0132512	ENSBTAG00000015032, ENSBTAG00000005273, ENSBTAG00000000016, ENSBTAG00000015312, ENSBTAG00000010303, ENSBTAG00000006240	4.21866
KEGG_PATHWAY	HTLV-I infection	10	4.71698	0.0224666	ENSBTAG00000019866, ENSBTAG00000038128, ENSBTAG00000005273, ENSBTAG00000000016, ENSBTAG00000004322, ENSBTAG00000015312, ENSBTAG00000009214, ENSBTAG00000010303, ENSBTAG00000006343, ENSBTAG00000008545	2.39637
KEGG_PATHWAY	Glycine, serine and threonine metabolism	4	1.88679	0.0252232	ENSBTAG00000004118, ENSBTAG00000002321, ENSBTAG00000031814, ENSBTAG00000009646	6.24225
KEGG_PATHWAY	Graft-versus-host disease	4	1.88679	0.0268639	ENSBTAG00000012529, ENSBTAG00000010057, ENSBTAG00000038128, ENSBTAG00000010349	6.09362
KEGG_PATHWAY	Pertussis	5	2.35849	0.0311956	ENSBTAG00000015032, ENSBTAG00000004322, ENSBTAG00000047238, ENSBTAG00000006240, ENSBTAG00000010349	4.15474

## Sheet: KEGG PCR-P vs PCR-N
The 20 most significantly affected pathways between bTB PCR-P and bTB PCR-N cattle
Category	Term	Count	%	PValue	Genes	Fold Enrichment
KEGG_PATHWAY	Cytokine-cytokine receptor interaction	34	7.20339	2.31993e-14	ENSBTAG00000006420, ENSBTAG00000003313, ENSBTAG00000005273, ENSBTAG00000001570, ENSBTAG00000000016, ENSBTAG00000026753, ENSBTAG00000018105, ENSBTAG00000019428, ENSBTAG00000034883, ENSBTAG00000015361, ENSBTAG00000010349, ENSBTAG00000017843, ENSBTAG00000007424, ENSBTAG00000015635, ENSBTAG00000015312, ENSBTAG00000038639, ENSBTAG00000019716, ENSBTAG00000015957, ENSBTAG00000004741, ENSBTAG00000021326,…	4.94758
KEGG_PATHWAY	Hematopoietic cell lineage	17	3.60169	2.0179e-08	ENSBTAG00000015957, ENSBTAG00000015032, ENSBTAG00000005273, ENSBTAG00000001570, ENSBTAG00000047238, ENSBTAG00000004580, ENSBTAG00000010349, ENSBTAG00000008592, ENSBTAG00000011887, ENSBTAG00000025471, ENSBTAG00000039366, ENSBTAG00000017866, ENSBTAG00000045948, ENSBTAG00000012771, ENSBTAG00000018572, ENSBTAG00000014764, ENSBTAG00000006343	5.8618
KEGG_PATHWAY	NF-kappa B signaling pathway	14	2.9661	4.50258e-06	ENSBTAG00000002103, ENSBTAG00000015032, ENSBTAG00000005273, ENSBTAG00000000016, ENSBTAG00000003012, ENSBTAG00000017843, ENSBTAG00000025471, ENSBTAG00000015312, ENSBTAG00000010497, ENSBTAG00000019302, ENSBTAG00000014698, ENSBTAG00000006240, ENSBTAG00000019716, ENSBTAG00000006526	4.88041
KEGG_PATHWAY	Tuberculosis	19	4.02542	1.35958e-05	ENSBTAG00000019588, ENSBTAG00000018198, ENSBTAG00000015032, ENSBTAG00000017135, ENSBTAG00000004741, ENSBTAG00000047238, ENSBTAG00000017280, ENSBTAG00000010349, ENSBTAG00000008592, ENSBTAG00000012529, ENSBTAG00000025471, ENSBTAG00000016414, ENSBTAG00000016906, ENSBTAG00000019302, ENSBTAG00000024503, ENSBTAG00000008008, ENSBTAG00000020649, ENSBTAG00000006240, ENSBTAG00000038048	3.33001
KEGG_PATHWAY	Osteoclast differentiation	14	2.9661	0.000280573	ENSBTAG00000002103, ENSBTAG00000005273, ENSBTAG00000021035, ENSBTAG00000007275, ENSBTAG00000010349, ENSBTAG00000008592, ENSBTAG00000012529, ENSBTAG00000005841, ENSBTAG00000025471, ENSBTAG00000026944, ENSBTAG00000012771, ENSBTAG00000010497, ENSBTAG00000004386, ENSBTAG00000007338	3.31431
KEGG_PATHWAY	Inflammatory bowel disease (IBD)	10	2.11864	0.000311185	ENSBTAG00000017405, ENSBTAG00000012529, ENSBTAG00000019588, ENSBTAG00000025471, ENSBTAG00000015957, ENSBTAG00000004741, ENSBTAG00000015953, ENSBTAG00000008008, ENSBTAG00000006240, ENSBTAG00000010349	4.53181
KEGG_PATHWAY	Complement and coagulation cascades	9	1.90678	0.00211346	ENSBTAG00000018137, ENSBTAG00000013125, ENSBTAG00000020872, ENSBTAG00000007268, ENSBTAG00000017280, ENSBTAG00000046158, ENSBTAG00000048122, ENSBTAG00000007450, ENSBTAG00000019741	3.85816
KEGG_PATHWAY	Pertussis	9	1.90678	0.00272262	ENSBTAG00000025471, ENSBTAG00000015032, ENSBTAG00000004741, ENSBTAG00000047238, ENSBTAG00000017280, ENSBTAG00000007450, ENSBTAG00000006240, ENSBTAG00000010349, ENSBTAG00000019716	3.70785
KEGG_PATHWAY	Transcriptional misregulation in cancer	14	2.9661	0.00273735	ENSBTAG00000015032, ENSBTAG00000001570, ENSBTAG00000003994, ENSBTAG00000047238, ENSBTAG00000009996, ENSBTAG00000032452, ENSBTAG00000003012, ENSBTAG00000008592, ENSBTAG00000012771, ENSBTAG00000018572, ENSBTAG00000006343, ENSBTAG00000019716, ENSBTAG00000006526, ENSBTAG00000002277	2.59718
KEGG_PATHWAY	Jak-STAT signaling pathway	13	2.75424	0.00274234	ENSBTAG00000012529, ENSBTAG00000007424, ENSBTAG00000015957, ENSBTAG00000019338, ENSBTAG00000004741, ENSBTAG00000001570, ENSBTAG00000015953, ENSBTAG00000045948, ENSBTAG00000022622, ENSBTAG00000004386, ENSBTAG00000015361, ENSBTAG00000017514, ENSBTAG00000006526	2.73109
KEGG_PATHWAY	Rheumatoid arthritis	10	2.11864	0.00285233	ENSBTAG00000012529, ENSBTAG00000019588, ENSBTAG00000025471, ENSBTAG00000021326, ENSBTAG00000001570, ENSBTAG00000021035, ENSBTAG00000008008, ENSBTAG00000006240, ENSBTAG00000010349, ENSBTAG00000019716	3.33923
KEGG_PATHWAY	Pathways in cancer	24	5.08475	0.00328074	ENSBTAG00000014737, ENSBTAG00000002103, ENSBTAG00000002163, ENSBTAG00000020957, ENSBTAG00000005464, ENSBTAG00000003012, ENSBTAG00000000128, ENSBTAG00000017514, ENSBTAG00000008817, ENSBTAG00000003711, ENSBTAG00000001002, ENSBTAG00000045948, ENSBTAG00000032808, ENSBTAG00000000738, ENSBTAG00000002804, ENSBTAG00000012771, ENSBTAG00000010497, ENSBTAG00000019302, ENSBTAG00000003971, ENSBTAG00000018572,…	1.91293
KEGG_PATHWAY	Systemic lupus erythematosus	14	2.9661	0.00387308	ENSBTAG00000019588, ENSBTAG00000024177, ENSBTAG00000024176, ENSBTAG00000024188, ENSBTAG00000031888, ENSBTAG00000031889, ENSBTAG00000017280, ENSBTAG00000032452, ENSBTAG00000008592, ENSBTAG00000012529, ENSBTAG00000017843, ENSBTAG00000025471, ENSBTAG00000032451, ENSBTAG00000007450	2.49504
KEGG_PATHWAY	Salmonella infection	9	1.90678	0.0043462	ENSBTAG00000012529, ENSBTAG00000011150, ENSBTAG00000015032, ENSBTAG00000037778, ENSBTAG00000001570, ENSBTAG00000008223, ENSBTAG00000006240, ENSBTAG00000010349, ENSBTAG00000019716	3.43981
KEGG_PATHWAY	Type I diabetes mellitus	7	1.48305	0.00546222	ENSBTAG00000012529, ENSBTAG00000019588, ENSBTAG00000025471, ENSBTAG00000004741, ENSBTAG00000000016, ENSBTAG00000032808, ENSBTAG00000010349	4.27036
KEGG_PATHWAY	Asthma	6	1.27119	0.0056059	ENSBTAG00000019588, ENSBTAG00000017843, ENSBTAG00000025471, ENSBTAG00000015957, ENSBTAG00000015953, ENSBTAG00000024503	5.14422
KEGG_PATHWAY	HTLV-I infection	17	3.60169	0.00972355	ENSBTAG00000019866, ENSBTAG00000019588, ENSBTAG00000010069, ENSBTAG00000046409, ENSBTAG00000005273, ENSBTAG00000020957, ENSBTAG00000000016, ENSBTAG00000001570, ENSBTAG00000005464, ENSBTAG00000009214, ENSBTAG00000017514, ENSBTAG00000025471, ENSBTAG00000015312, ENSBTAG00000002804, ENSBTAG00000003971, ENSBTAG00000006343, ENSBTAG00000006526	2.0198
KEGG_PATHWAY	Phagosome	12	2.54237	0.010779	ENSBTAG00000019588, ENSBTAG00000015032, ENSBTAG00000017135, ENSBTAG00000017866, ENSBTAG00000021647, ENSBTAG00000047238, ENSBTAG00000017280, ENSBTAG00000008008, ENSBTAG00000006240, ENSBTAG00000038048, ENSBTAG00000008592, ENSBTAG00000002006	2.40932
KEGG_PATHWAY	Chemokine signaling pathway	13	2.75424	0.0134196	ENSBTAG00000021326, ENSBTAG00000026753, ENSBTAG00000005464, ENSBTAG00000046320, ENSBTAG00000017718, ENSBTAG00000002923, ENSBTAG00000019428, ENSBTAG00000034883, ENSBTAG00000007932, ENSBTAG00000037778, ENSBTAG00000038639, ENSBTAG00000001191, ENSBTAG00000019716	2.22916
KEGG_PATHWAY	Toll-like receptor signaling pathway	9	1.90678	0.0171057	ENSBTAG00000025471, ENSBTAG00000018198, ENSBTAG00000015032, ENSBTAG00000004741, ENSBTAG00000021035, ENSBTAG00000038639, ENSBTAG00000008008, ENSBTAG00000006240, ENSBTAG00000019716	2.71909
